# Supplementary material for: A core genome multi-locus sequence typing scheme for Streptococcus uberis: an evolution in typing a genetically diverse pathogen
Source: Microb Genom. 2024 Mar 21;10(3):001225. doi: 10.1099/mgen.0.001225 (PMC10963912; doi:10.1099/mgen.0.001225)
Supplement: Uncited Table S1. [file mgen-10-01225-s001.xlsx]

## Sheet: Suppl. Table 1
Suppl. Table 1. This table denotes isolate metadata obtained from the PubMLST database. Further information is recorded on which isolates were included for analysis step described in the manuscript such as isolates employed in the creation of the cgMLST core gene designations.
ID	isolate	sequenced in this study	isolate employed to determine the core genome for the cgMLST scheme	exclusion notes	country	continent	region	year	date	farm id	source	breed	disease	animal id	age yrs	lactation no	lactation stage	dry period stage	site	sample	comments	cgST (cgMLST)	ST (MLST)	clonal complex (MLST)	Su_cgc_500	Su_cgc_250	Su_cgc_100	Su_cgc_10
7	C6344	no	yes		UK	Europe		2002	2002-02-13	IAH	cow		mastitis (clinical)						cow udder lf	milk		1	5	ST-5 complex	1	1	1	1
10	C5072	no	yes		UK	Europe		2002	2002-02-13	IAH	cow		mastitis (clinical)						cow udder lf	milk		2	6	ST-5 complex	1	2	2	2
12	S7191	yes	yes		UK	Europe		2002	2002-03-19	IAH	cow								cow udder lf	milk		3	6	ST-5 complex	1	2	3	3
14	S6261	no	yes		UK	Europe		2002	2002-01-22	IAH	cow		mastitis (clinical)						cow udder rf	milk		4	9	ST-5 complex	3	3	4	4
16	C6719	yes	yes		UK	Europe		2002	2002-01-11	IAH	cow		mastitis (sub-clinical)				0-4 weeks		cow udder rh	milk		5	5	ST-5 complex	1	1	1	1
17	0140J	no	yes		UK	Europe		1973		UK5	cow		mastitis (clinical)						cow udder lh	milk		6	1	ST-5 complex	4	4	5	5
18	EF20	yes	yes		UK	Europe		1970		UK6	cow		mastitis (clinical)						cow udder lf	milk		7	55		5	5	6	6
19	C7086	yes	yes		UK	Europe		2002	2002-02-16	IAH	cow		mastitis (sub-clinical)				0-4 weeks		cow udder lh	milk		8	5	ST-5 complex	6	6	7	7
20	C9310	yes	yes		UK	Europe		2002	2002-03-24	IAH	cow		mastitis (sub-clinical)				0-4 weeks		cow udder rf	milk		9	5	ST-5 complex	6	6	7	8
21	S4338	yes	yes		UK	Europe		2002	2002-01-29	IAH	cow		mastitis (sub-clinical)						cow udder lf	milk		10; 314	5	ST-5 complex	6	6	7	7
22	C8253	yes	yes		UK	Europe		2002	2002-01-23	IAH	cow		mastitis (sub-clinical)				0-4 weeks		cow udder rf	milk		10; 314	5	ST-5 complex	6	6	7	7
25	C8329	no	yes		UK	Europe		2002	2002-03-01	IAH	cow		mastitis (sub-clinical)				0-4 weeks		cow udder lh	milk		11	7	ST-5 complex	7	7	8	9
30	C4341	yes	yes		UK	Europe		2002	2002-01-29	IAH	cow		other						cow udder lh	milk	Mastitis, post-treatment sample	12	10	ST-5 complex	1	8	9	10
31	Ab71	no	yes		UK	Europe		2002		UK4	cow		mastitis (clinical)						cow udder lf	milk		13	11	ST-5 complex	8	9	10	11
33	C5240	yes	yes		UK	Europe		2002	2002-01-29	IAH	cow		other						cow udder rf	milk	Mastitis, post-treatment sample	14; 294	20		9	10	64	12
37	C6152	yes	yes		UK	Europe		2002	2002-03-26	IAH	cow		mastitis (clinical)						cow udder rh	milk		15	22	ST-5 complex	10	11	12	13
38	C6389	yes	yes		UK	Europe		2002	2002-01-16	IAH	cow		mastitis (sub-clinical)				0-4 weeks		cow udder rf	milk		16	22	ST-5 complex	11	12	13	14
42	C31	yes	yes		UK	Europe		2002	2002-02-05	IAH	cow		mastitis (sub-clinical)				0-4 weeks		cow udder rf	milk		17	23	ST-5 complex	12	13	14	15
44	C9359	no	yes		UK	Europe		2002	2002-03-20	IAH	cow		mastitis (clinical)						cow udder rh	milk		18; 20	23	ST-5 complex	12	13	14	15
45	S5138	yes	yes		UK	Europe		2002	2002-03-05	IAH	cow		mastitis (clinical)						cow udder rf	milk		19	23	ST-5 complex	12	13	14	15
47	C8273	yes	yes		UK	Europe		2002	2002-03-16	IAH	cow		mastitis (sub-clinical)				0-4 weeks		cow udder lh	milk		20	23	ST-5 complex	12	13	14	15
59	C5388	no	yes		UK	Europe		2002	2002-03-18	IAH	cow		mastitis (sub-clinical)				0-4 weeks		cow udder lh	milk		18; 20	25	ST-5 complex	12	13	14	15
60	C3328	yes	yes		UK	Europe		2002	2002-01-20	IAH	cow		mastitis (clinical)						cow udder rf	milk		21	26	ST-5 complex	13	14	15	16
62	B190	no	yes		UK	Europe		2000	2000-06-28	UK1	cow		mastitis (sub-clinical)			4	0-4 weeks		cow udder lf	milk		22	3	ST-5 complex	14	15	16	17
111	S4217	yes	yes		UK	Europe		2002	2002-01-29	IAH	cow		other						cow udder rf	milk	Mastitis, post-treatment sample	23	26	ST-5 complex	13	14	15	16
113	C444	yes	yes		UK	Europe		2002	2002-01-16	IAH	cow		mastitis (sub-clinical)				0-4 weeks		cow udder lh	milk		24	26	ST-5 complex	13	14	15	16
119	C7384	yes	yes		UK	Europe		2002	2002-01-28	IAH	cow		mastitis (clinical)						cow udder lh	milk		24; 25; 385; 396	26	ST-5 complex	13	14	15	16
122	6780	no	yes		UK	Europe		2000	2000-09-09	IAH	cow		mastitis (clinical)				5-10 weeks		cow udder lh	milk		26	29	ST-86 complex	15	16	17	18
123	C6755	yes	yes		UK	Europe		2002	2002-01-29	IAH	cow		mastitis (sub-clinical)				0-4 weeks		cow udder lf	milk		27	29	ST-86 complex	15	17	18	19
126	B362	no	yes		UK	Europe		2000	2000-10-20	UK1	cow		mastitis (sub-clinical)			3	0-4 weeks		cow udder rh	milk		28	31	ST-86 complex	16	18	19	20
131	S4438	yes	yes		UK	Europe		2002	2002-02-20	IAH	cow		mastitis (sub-clinical)				>30 weeks		cow udder rf	milk		29	34	ST-5 complex	106	19	20	21
132	6736	no	yes		UK	Europe		1999	1999-11-06	IAH	cow		mastitis (sub-clinical)				0-4 weeks		cow udder lh	milk		30	35	ST-5 complex	18	20	21	22
149	C7242	yes	yes		UK	Europe		2002	2002-03-09	IAH	cow		mastitis (sub-clinical)				0-4 weeks		cow udder rf	milk		31	45		19	21	22	23
183	U180	yes	yes		Denmark	Europe		1999	1999-11-24	DK1	cow			941					cow udder lf	milk		32	63	ST-5 complex	20	22	23	24
184	U201	yes	yes		Denmark	Europe		1999	1999-11-30	DK2	cow			967					cow udder lh	milk		33	64	ST-5 complex	21	23	24	25
1035	PE20	no	yes		Canada	North America	Atlantic Canada	2007	2007-07-09		cow		mastitis (sub-clinical)							milk	Data from doi: 10.3389/fvets.2017.00063 (Velez, J.R. et al (2017))	34	850		22	24	25	26
1036	PE24	no	yes	Excluded in subsequent analysis due to large genome size (>2.4 Mb)	Canada	North America							mastitis (sub-clinical)										851
1037	PE27	no	yes		Canada	North America	Atlantic Canada	2007	2007-10-04		cow		mastitis (sub-clinical)							milk	Data from doi: 10.3389/fvets.2017.00063 (Velez, J.R. et al (2017))	35	852	ST-86 complex	23	25	26	27
1038	PE30	no	yes		Canada	North America	Atlantic Canada	2008	2008-11-17		cow		mastitis (sub-clinical)							milk	Data from doi: 10.3389/fvets.2017.00063 (Velez, J.R. et al (2017))	36	853	ST-86 complex	24	26	27	28
1039	PE22	no	yes		Canada	North America	Atlantic Canada	2007	2007-03-28		cow		mastitis (sub-clinical)							milk	Data from doi: 10.3389/fvets.2017.00063 (Velez, J.R. et al (2017))	37	854		25	27	28	29
1040	PE227	no	yes		Canada	North America	Atlantic Canada	2008	2008-08-15		cow		mastitis (sub-clinical)							milk	Data from doi: 10.3389/fvets.2017.00063 (Velez, J.R. et al (2017))	38	59		26	28	29	30
1041	PE238	no	yes		Canada	North America	Atlantic Canada	2008	2008-01-23		cow		mastitis (sub-clinical)							milk	Data from doi: 10.3389/fvets.2017.00063 (Velez, J.R. et al (2017))	39	855		27	29	30	31
1042	PE242	no	yes		Canada	North America	Atlantic Canada	2008	2008-11-29		cow		mastitis (sub-clinical)							milk	Data from doi: 10.3389/fvets.2017.00063 (Velez, J.R. et al (2017))	40	856	ST-143 complex	28	30	31	32
1043	PE25	no	yes		Canada	North America	Atlantic Canada	2008	2008-04-29		cow		mastitis (sub-clinical)							milk	Data from doi: 10.3389/fvets.2017.00063 (Velez, J.R. et al (2017))	41	857		29	31	32	33
1044	PE26	no	yes		Canada	North America	Atlantic Canada	2008	2008-08-28		cow		mastitis (sub-clinical)							milk	Data from doi: 10.3389/fvets.2017.00063 (Velez, J.R. et al (2017))		857
1045	PE10	no	yes		Canada	North America	Atlantic Canada	2008	2008-07-08		cow		mastitis (sub-clinical)							milk	Data from doi: 10.3389/fvets.2017.00063 (Velez, J.R. et al (2017))	42	858		30	32	33	34
1046	PE116	no	yes		Canada	North America	Atlantic Canada	2008	2008-10-18		cow		mastitis (sub-clinical)							milk	Data from doi: 10.3389/fvets.2017.00063 (Velez, J.R. et al (2017))		859
1047	PE21	no	yes		Canada	North America	Atlantic Canada	2007	2007-07-26		cow		mastitis (sub-clinical)							milk	Data from doi: 10.3389/fvets.2017.00063 (Velez, J.R. et al (2017))	43	810		31	33	34	35
1048	PE32	no	yes		Canada	North America	Atlantic Canada	2007	2007-04-11		cow		mastitis (sub-clinical)							milk	Data from doi: 10.3389/fvets.2017.00063 (Velez, J.R. et al (2017))	44	855		27	29	30	31
1049	PE33	no	yes		Canada	North America	Atlantic Canada	2007	2007-03-28		cow		mastitis (sub-clinical)							milk	Data from doi: 10.3389/fvets.2017.00063 (Velez, J.R. et al (2017))	45	860		32	34	35	36
1050	PE34	no	yes		Canada	North America	Atlantic Canada	2007	2007-07-23		cow		mastitis (sub-clinical)							milk	Data from doi: 10.3389/fvets.2017.00063 (Velez, J.R. et al (2017))	46	861		33	35	36	37
1051	PE35	no	yes		Canada	North America	Atlantic Canada	2007	2007-08-13		cow		mastitis (sub-clinical)							milk	Data from doi: 10.3389/fvets.2017.00063 (Velez, J.R. et al (2017))	47	862		27	29	30	38
1052	PE37	no	yes		Canada	North America	Atlantic Canada	2007	2007-08-13		cow		mastitis (sub-clinical)							milk	Data from doi: 10.3389/fvets.2017.00063 (Velez, J.R. et al (2017))	48	863		33	35	38	39
1053	PE39	no	yes	Excluded in subsequent analysis due to large genome size (>2.4 Mb)	Canada	North America							mastitis (sub-clinical)										851
1054	PE4	no	yes		Canada	North America	Atlantic Canada	2007	2007-04-02		cow		mastitis (sub-clinical)							milk	Data from doi: 10.3389/fvets.2017.00063 (Velez, J.R. et al (2017))	49	864	ST-143 complex	34	36	39	40
1055	PE40	no	yes		Canada	North America	Atlantic Canada	2007	2007-08-13		cow		mastitis (sub-clinical)							milk	Data from doi: 10.3389/fvets.2017.00063 (Velez, J.R. et al (2017))	50	851		35	37	40	41
1056	PE41	no	yes		Canada	North America	Atlantic Canada	2008	2008-06-02		cow		mastitis (sub-clinical)							milk	Data from doi: 10.3389/fvets.2017.00063 (Velez, J.R. et al (2017))	51	855		27	29	30	42
1057	PE42	no	yes		Canada	North America	Atlantic Canada	2008	2008-06-02		cow		mastitis (sub-clinical)							milk	Data from doi: 10.3389/fvets.2017.00063 (Velez, J.R. et al (2017))	52	851		35	37	40	41
1058	PE5	no	yes		Canada	North America	Atlantic Canada	2007	2007-04-04		cow		mastitis (sub-clinical)							milk	Data from doi: 10.3389/fvets.2017.00063 (Velez, J.R. et al (2017))	53	865		36	38	41	43
1059	PE50	no	yes		Canada	North America	Atlantic Canada	2007	2007-03-16		cow		mastitis (sub-clinical)							milk	Data from doi: 10.3389/fvets.2017.00063 (Velez, J.R. et al (2017))	54	446		37	39	42	44
1060	PE54	no	yes		Canada	North America	Atlantic Canada	2008	2008-01-17		cow		mastitis (sub-clinical)							milk	Data from doi: 10.3389/fvets.2017.00063 (Velez, J.R. et al (2017))		287	ST-5 complex
1061	PE57	no	yes		Canada	North America	Atlantic Canada	2008	2008-07-07		cow		mastitis (sub-clinical)							milk	Data from doi: 10.3389/fvets.2017.00063 (Velez, J.R. et al (2017))	55	866		38	40	43	45
1062	PE58	no	yes		Canada	North America	Atlantic Canada	2007	2007-04-26		cow		mastitis (sub-clinical)							milk	Data from doi: 10.3389/fvets.2017.00063 (Velez, J.R. et al (2017))		233	ST-5 complex
1063	PE59	no	yes		Canada	North America	Atlantic Canada	2008	2008-01-16		cow		mastitis (sub-clinical)							milk	Data from doi: 10.3389/fvets.2017.00063 (Velez, J.R. et al (2017))	56; 71	855		27	41	44	46
1064	PE60	no	yes		Canada	North America	Atlantic Canada	2008	2008-01-16		cow		mastitis (sub-clinical)							milk	Data from doi: 10.3389/fvets.2017.00063 (Velez, J.R. et al (2017))	49	864	ST-143 complex	34	36	39	40
1065	PE61	no	yes		Canada	North America	Atlantic Canada	2007	2007-04-02		cow		mastitis (sub-clinical)							milk	Data from doi: 10.3389/fvets.2017.00063 (Velez, J.R. et al (2017))	57	815		39	42	45	47
1066	PE62	no	yes		Canada	North America	Atlantic Canada	2007	2007-01-19		cow		mastitis (sub-clinical)							milk	Data from doi: 10.3389/fvets.2017.00063 (Velez, J.R. et al (2017))	58	394		40	43	46	48
1067	PE63	no	yes		Canada	North America	Atlantic Canada	2008	2008-09-16		cow		mastitis (sub-clinical)							milk	Data from doi: 10.3389/fvets.2017.00063 (Velez, J.R. et al (2017))	59	867	ST-86 complex	41	44	47	49
1068	PE65	no	yes		Canada	North America	Atlantic Canada	2007	2007-12-20		cow		mastitis (sub-clinical)							milk	Data from doi: 10.3389/fvets.2017.00063 (Velez, J.R. et al (2017))		868
1069	PE66	no	yes		Canada	North America	Atlantic Canada	2008	2008-01-03		cow		mastitis (sub-clinical)							milk	Data from doi: 10.3389/fvets.2017.00063 (Velez, J.R. et al (2017))		859
1070	PE67	no	yes		Canada	North America	Atlantic Canada	2008	2008-12-25		cow		mastitis (sub-clinical)							milk	Data from doi: 10.3389/fvets.2017.00063 (Velez, J.R. et al (2017))	60	860		32	45	48	50
1071	PE68	no	yes		Canada	North America	Atlantic Canada	2008	2008-02-19		cow		mastitis (sub-clinical)							milk	Data from doi: 10.3389/fvets.2017.00063 (Velez, J.R. et al (2017))	61	851		35	37	40	51
1072	PE7	no	yes		Canada	North America	Atlantic Canada	2007	2007-03-16		cow		mastitis (sub-clinical)							milk	Data from doi: 10.3389/fvets.2017.00063 (Velez, J.R. et al (2017))	62	857		29	31	32	33
1073	PE70	no	yes		Canada	North America	Atlantic Canada	2008	2008-06-27		cow		mastitis (sub-clinical)							milk	Data from doi: 10.3389/fvets.2017.00063 (Velez, J.R. et al (2017))	63	866		38	40	43	45
1074	PE71	no	yes		Canada	North America	Atlantic Canada	2008	2008-07-28		cow		mastitis (sub-clinical)							milk	Data from doi: 10.3389/fvets.2017.00063 (Velez, J.R. et al (2017))	64	866		38	40	43	45
1075	PE72	no	yes		Canada	North America	Atlantic Canada	2007	2007-12-24		cow		mastitis (sub-clinical)							milk	Data from doi: 10.3389/fvets.2017.00063 (Velez, J.R. et al (2017))	65	233	ST-5 complex	42	46	49	52
1076	PE73	no	yes		Canada	North America	Atlantic Canada	2008	2008-08-12		cow		mastitis (sub-clinical)							milk	Data from doi: 10.3389/fvets.2017.00063 (Velez, J.R. et al (2017))	66	863		33	35	38	39
1077	PE74	no	yes	Excluded in subsequent analysis due to large genome size (>2.4 Mb)	Canada	North America							mastitis (sub-clinical)										866
1078	PE75	no	yes		Canada	North America	Atlantic Canada	2008	2008-12-28		cow		mastitis (sub-clinical)							milk	Data from doi: 10.3389/fvets.2017.00063 (Velez, J.R. et al (2017))	67	455		43	47	50	53
1079	PE76	no	yes		Canada	North America	Atlantic Canada	2007	2007-11-14		cow		mastitis (sub-clinical)							milk	Data from doi: 10.3389/fvets.2017.00063 (Velez, J.R. et al (2017))	68	869		44	48	51	54
1080	PE77	no	yes		Canada	North America	Atlantic Canada	2008	2008-05-07		cow		mastitis (sub-clinical)							milk	Data from doi: 10.3389/fvets.2017.00063 (Velez, J.R. et al (2017))	69	864	ST-143 complex	34	36	39	40
1081	PE78	no	yes		Canada	North America	Atlantic Canada	2008	2008-03-17		cow		mastitis (sub-clinical)							milk	Data from doi: 10.3389/fvets.2017.00063 (Velez, J.R. et al (2017))	70	855		27	41	44	55
1082	PE79	no	yes		Canada	North America	Atlantic Canada	2008	2008-10-10		cow		mastitis (sub-clinical)							milk	Data from doi: 10.3389/fvets.2017.00063 (Velez, J.R. et al (2017))	71	855		27	41	44	46
1083	PE8	no	yes		Canada	North America	Atlantic Canada	2007	2007-06-27		cow		mastitis (sub-clinical)							milk	Data from doi: 10.3389/fvets.2017.00063 (Velez, J.R. et al (2017))	72	870		32	49	52	56
1084	PE93	no	yes		Canada	North America	Atlantic Canada	2008	2008-07-19		cow		mastitis (sub-clinical)							milk	Data from doi: 10.3389/fvets.2017.00063 (Velez, J.R. et al (2017))	73	871		45	50	53	57
1085	PE98	no	yes	Excluded in subsequent analysis due to large genome size (>2.4 Mb)	Canada	North America							mastitis (sub-clinical)										872
1086	PE1	no	yes		Canada	North America	Atlantic Canada	2007	2007-04-23		cow		mastitis (sub-clinical)							milk	Data from doi: 10.3389/fvets.2017.00063 (Velez, J.R. et al (2017))	74	351	ST-86 complex	46	51	54	58
1087	PE100	no	yes		Canada	North America	Atlantic Canada	2008	2008-07-09		cow		mastitis (sub-clinical)							milk	Data from doi: 10.3389/fvets.2017.00063 (Velez, J.R. et al (2017))		233	ST-5 complex
1088	PE11	no	yes		Canada	North America	Atlantic Canada	2007	2007-06-12		cow		mastitis (sub-clinical)							milk	Data from doi: 10.3389/fvets.2017.00063 (Velez, J.R. et al (2017))	75	864	ST-143 complex	34	36	39	40
1089	PE12	no	yes		Canada	North America	Atlantic Canada	2007	2007-05-14		cow		mastitis (sub-clinical)							milk	Data from doi: 10.3389/fvets.2017.00063 (Velez, J.R. et al (2017))		874
1090	PE15	no	yes	Mixed species determined by rMLST - contaminated sample	Canada	North America							mastitis (sub-clinical)									76	865
1091	PE153	no	yes		Canada	North America	Atlantic Canada	2007	2007-12-11		cow		mastitis (sub-clinical)							milk	Data from doi: 10.3389/fvets.2017.00063 (Velez, J.R. et al (2017))	77	858		30	32	33	60
1092	PE16	no	yes		Canada	North America	Atlantic Canada	2007	2007-05-22		cow		mastitis (sub-clinical)							milk	Data from doi: 10.3389/fvets.2017.00063 (Velez, J.R. et al (2017))	78	872		25	53	56	61
1093	PE17	no	yes		Canada	North America	Atlantic Canada	2008	2008-07-07		cow		mastitis (sub-clinical)							milk	Data from doi: 10.3389/fvets.2017.00063 (Velez, J.R. et al (2017))	79	865		36	38	57	62
1094	PE172	no	yes		Canada	North America	Atlantic Canada	2008	2008-06-05		cow		mastitis (sub-clinical)							milk	Data from doi: 10.3389/fvets.2017.00063 (Velez, J.R. et al (2017))	80	870		32	49	52	56
1095	PE184	no	yes		Canada	North America	Atlantic Canada	2008	2008-06-05		cow		mastitis (sub-clinical)							milk	Data from doi: 10.3389/fvets.2017.00063 (Velez, J.R. et al (2017))	81	857		29	31	32	33
1096	PE198	no	yes		Canada	North America	Atlantic Canada	2007	2007-03-22		cow		mastitis (sub-clinical)							milk	Data from doi: 10.3389/fvets.2017.00063 (Velez, J.R. et al (2017))	82	873		47	54	58	63
1097	PE2	no	yes	Mixed species determined by rMLST - contaminated sample	Canada	North America							mastitis (sub-clinical)										869
1098	1908	no	yes		UK	Europe	England	2004	2004-06-20	54	cow		mastitis (clinical)	5400438	6	4	>20 weeks			milk		83	372		48	55	59	64
1099	3307	no	yes		UK	Europe	England	2004	2004-09-21	39	cow		mastitis (clinical)	3900383	6	4	>10 weeks			milk		84; 85	35	ST-5 complex	49	56	60	65
1100	3312	no	yes		UK	Europe	England	2004	2004-09-25	39	cow		mastitis (clinical)	3900456	5	3	>10 weeks			milk		85	35	ST-5 complex	49	56	60	65
1101	3516	no	yes		UK	Europe	England	2004	2004-10-12	3	cow		mastitis (clinical)	300218	8	6	0-4 weeks			milk		86	512	ST-5 complex	1	57	61	66
1102	3681	no	yes		UK	Europe	England	2004	2004-05-14	15	cow		mastitis (clinical)	1500430	6	4	0-4 weeks			milk		87	233	ST-5 complex	1	58	62	67
1103	4200	no	yes		UK	Europe	England	2004	2004-09-06	26	cow		mastitis (clinical)	2600308	8	6	0-4 weeks			milk		88; 657	5	ST-5 complex	50	59	63	68
1104	4671	no	yes		UK	Europe	England	2004	2004-09-28	39	cow		mastitis (clinical)	3900383	6	4	>10 weeks			milk		84; 85	35	ST-5 complex	49	56	60	65
1105	5046	no	yes		UK	Europe	England	2004	2004-04-29	27	cow		mastitis (clinical)	2700119	9	7	>10 weeks			milk		89	20		9	10	64	69
1106	5055	no	yes		UK	Europe	England	2004	2004-05-12	27	cow		mastitis (clinical)	2700250	9	7	5-10 weeks			milk		90	20		9	10	64	69
1107	5101	no	yes		UK	Europe	England	2004	2004-05-15	33	cow		mastitis (clinical)	3300044	7	5	0-4 weeks			milk		91	6	ST-5 complex	1	60	65	70
1108	5103	no	yes		UK	Europe	England	2004	2004-05-23	33	cow		mastitis (clinical)	3300044	7	5	0-4 weeks			milk		91	6	ST-5 complex	1	60	65	70
1109	5192	no	yes		UK	Europe	England	2004	2004-05-12	41	cow		mastitis (clinical)	4100270	9	7	>10 weeks			milk		92	343		51	61	66	71
1110	5197	no	yes		UK	Europe	England	2004	2004-06-05	41	cow		mastitis (clinical)	4100270	9	7	>10 weeks			milk		93	343		51	61	66	71
1111	5458	no	yes		UK	Europe	England	2004	2004-11-14	56	cow		mastitis (clinical)	5600020	4	2	>10 weeks			milk		94	5	ST-5 complex	52	62	67	72
1112	6064	no	yes		UK	Europe	England	2005	2005-01-02	62	cow		mastitis (clinical)	6200016	6	4	>30 weeks			milk		95	24	ST-5 complex	53	63	68	73
1113	6068B	no	yes		UK	Europe	England	2005	2005-01-06	62	cow		mastitis (clinical)	6200172	5	3	0-4 weeks			milk		96; 673	24	ST-5 complex	53	63	68	73
1114	6218	no	yes		UK	Europe	England	2005	2005-01-27	62	cow		mastitis (clinical)	6200184	5	3	0-4 weeks			milk		96; 673	24	ST-5 complex	53	63	68	73
1115	6223	no	yes		UK	Europe	England	2005	2005-02-04	62	cow		mastitis (clinical)	6200184	5	3	0-4 weeks			milk		96; 673	24	ST-5 complex	53	63	68	73
1116	6267	no	yes		UK	Europe	England	2004	2004-10-04	26	cow		mastitis (clinical)	2600336	4	2	>30 weeks			milk		97	5	ST-5 complex	50	59	63	68
1117	6320	no	yes		UK	Europe	England	2005	2005-02-05	39	cow		mastitis (clinical)	3900489	4	2	>10 weeks			milk		98	67	ST-5 complex	54	64	69	74
1118	6474	no	yes		UK	Europe	England	2004	2004-12-22	27	cow		mastitis (clinical)	2700343	10	8	>30 weeks			milk		99	6	ST-5 complex	55	65	70	75
1119	6477	no	yes		UK	Europe	England	2004	2004-12-28	27	cow		mastitis (clinical)	2700261	7	5	5-10 weeks			milk		99	6	ST-5 complex	55	65	70	75
1120	6481	no	yes		UK	Europe	England	2005	2005-01-06	27	cow		mastitis (clinical)	2700458	5	3	0-4 weeks			milk		100	361	ST-5 complex	55	65	71	76
1121	6482	no	yes		UK	Europe	England	2005	2005-01-06	27	cow		mastitis (clinical)	2700255	3	1	>10 weeks			milk		101	6	ST-5 complex	1	66	72	77
1122	6483	no	yes		UK	Europe	England	2005	2005-01-06	27	cow		mastitis (clinical)	2700255	3	1	>10 weeks			milk		102	6	ST-5 complex	1	66	72	77
1123	6488	no	yes		UK	Europe	England	2005	2005-01-15	27	cow		mastitis (clinical)	2700382	13	11	0-4 weeks			milk		103	875	ST-5 complex	56	67	73	78
1124	6495	no	yes		UK	Europe	England	2005	2005-01-25	27	cow		mastitis (clinical)	2700005	10	8	>10 weeks			milk		104	20		9	10	74	79
1125	6497	no	yes		UK	Europe	England	2005	2005-01-25	27	cow		mastitis (clinical)	2700123	6	4	5-10 weeks			milk		105	20		9	10	64	69
1126	6501	no	yes		UK	Europe	England	2005	2005-01-27	27	cow		mastitis (clinical)	2700092	6	4	>10 weeks			milk		106	6	ST-5 complex	1	66	72	77
1127	6511	no	yes		UK	Europe	England	2005	2005-02-16	27	cow		mastitis (clinical)	2700005	10	8	>10 weeks			milk		107	20		9	10	74	79
1128	6515	no	yes		UK	Europe	England	2005	2005-02-25	27	cow		mastitis (clinical)	2700020	3	1	>20 weeks			milk		108	20		9	10	64	69
1129	6522	no	yes		UK	Europe	England	2005	2005-02-27	27	cow		mastitis (clinical)	2700005	10	8	>10 weeks			milk		104	20		9	10	74	79
1130	6523	no	yes		UK	Europe	England	2005	2005-02-27	27	cow		mastitis (clinical)	2700417	4	2	>20 weeks			milk		109	233	ST-5 complex	56	68	75	80
1131	6525	no	yes		UK	Europe	England	2005	2005-03-02	27	cow		mastitis (clinical)	2700447	4	2	>10 weeks			milk		110	233	ST-5 complex	56	68	75	81
1132	6526	no	yes		UK	Europe	England	2005	2005-03-02	27	cow		mastitis (clinical)	2700477	5	3	5-10 weeks			milk		111	6	ST-5 complex	1	66	72	77
1133	6527	no	yes	Excluded in subsequent analysis due to large genome size (>2.4 Mb)	UK	Europe							mastitis (clinical)									112	6
1134	6528	no	yes		UK	Europe	England	2005	2005-03-07	27	cow		mastitis (clinical)	2700123	6	4	5-10 weeks			milk		113	6	ST-5 complex	55	70	77	83
1135	6529	no	yes		UK	Europe	England	2005	2005-03-07	27	cow		mastitis (clinical)	2700343	10	8	>30 weeks			milk		101	6	ST-5 complex	1	66	72	77
1136	6535A	no	yes		UK	Europe	England	2005	2005-03-09	27	cow		mastitis (clinical)	2700090	5	3	>30 weeks			milk		114	6	ST-5 complex	1	66	72	77
1137	6536	no	yes		UK	Europe	England	2005	2005-03-09	27	cow		mastitis (clinical)	2700307	6	4	>10 weeks			milk		115	6	ST-5 complex	58	71	78	84
1138	6539	no	yes		UK	Europe	England	2005	2005-03-10	27	cow		mastitis (clinical)	2700393	4	2	>20 weeks			milk		116	20		9	10	74	79
1139	6541B	no	yes		UK	Europe	England	2005	2005-03-13	27	cow		mastitis (clinical)	2700447	4	2	>10 weeks			milk		117	233	ST-5 complex	56	68	75	81
1140	6542	no	yes		UK	Europe	England	2005	2005-03-15	27	cow		mastitis (clinical)	2700198	7	5	>20 weeks			milk		118	6	ST-5 complex	57	69	76	82
1141	6544	no	yes		UK	Europe	England	2005	2005-03-18	27	cow		mastitis (clinical)	2700282	3	1	>10 weeks			milk		119	6	ST-5 complex	57	69	76	82
1142	6546	no	yes		UK	Europe	England	2005	2005-03-24	27	cow		mastitis (clinical)	2700307	6	4	>10 weeks			milk		120; 684	6	ST-5 complex	58	71	78	84
1143	6550	no	yes		UK	Europe	England	2005	2005-03-28	27	cow		mastitis (clinical)	2700123	6	4	5-10 weeks			milk		121	233	ST-5 complex	56	68	75	80
1144	6673	no	yes		UK	Europe	England	2005	2005-02-24	21	cow		mastitis (clinical)	2100227	4	2	0-4 weeks			milk		122; 694	6	ST-5 complex	1	72	79	85
1145	6674	no	yes		UK	Europe	England	2005	2005-03-11	21	cow		mastitis (clinical)	2100227	4	2	0-4 weeks			milk		122; 694	6	ST-5 complex	1	72	79	85
1146	7443	no	yes	Excluded in subsequent analysis due to large genome size (>2.4 Mb)	UK	Europe							mastitis (clinical)									123	6
1147	7482	no	yes		UK	Europe	England	2004	2004-11-26	4	cow		mastitis (clinical)	400413	6	4	0-4 weeks			milk		124	67	ST-5 complex	60	74	81	87
1148	7517	no	yes		UK	Europe	England	2005	2005-01-23	4	cow		mastitis (clinical)	400413	6	4	0-4 weeks			milk		125	67	ST-5 complex	60	74	81	87
1149	7540	no	yes		UK	Europe	England	2005	2005-02-26	4	cow		mastitis (clinical)	400369	8	6	>30 weeks			milk		126	6	ST-5 complex	3	73	80	86
1150	8122	no	yes		UK	Europe	England	2005	2005-04-05	56	cow		mastitis (clinical)	5600092	4	2	0-4 weeks			milk		127	5	ST-5 complex	61	75	82	88
1151	8128	no	yes		UK	Europe	England	2005	2005-04-18	56	cow		mastitis (clinical)	5600092	4	2	0-4 weeks			milk		128	5	ST-5 complex	61	75	82	88
1152	9496	no	yes		UK	Europe	England	2005	2005-01-21	58	cow		mastitis (clinical)	5800551	3	1	5-10 weeks			milk		129	23	ST-5 complex	62	76	83	89
1153	4207	no	yes		UK	Europe	England				cow		mastitis (clinical)		2		>30 weeks			milk		130	5	ST-5 complex	50	59	63	68
1295	Sub HFJ5	no	yes		China	Asia	Jiangsu	2019			cow		normal						udder	milk		131	986		63	77	84	90
1296	Sub HFJ13	no	yes		China	Asia	Jiangsu	2019			cow		normal						udder	milk		132	1269		63	78	85	91
1297	Sub HFJ23	no	yes		China	Asia	Jiangsu	2019			cow		normal						udder	milk		133	986		63	79	86	92
1298	Sub HFJ28	no	yes		China	Asia	Jiangsu	2019			cow		normal						udder	milk		134	1273	ST-5 complex	63	77	87	93
1299	Sub HFJ50	no	yes		China	Asia	Jiangsu	2019			cow		normal						udder	milk		135	1273	ST-5 complex	63	77	88	94
1300	Sub HFJ52	no	yes		China	Asia	Jiangsu	2019			cow		normal						udder	milk		136	1273	ST-5 complex	63	77	89	95
1301	Sub HFJ58	no	yes		China	Asia	Jiangsu	2019			cow		normal						udder	milk		137	1296		63	77	90	96
1303	Sub HFS5	no	yes		China	Asia	Jiangsu	2019			cow		mastitis (sub-clinical)						udder	milk		138	986		63	77	91	97
1304	Sub HFS6	no	yes		China	Asia	Jiangsu	2019			cow		mastitis (sub-clinical)						udder	milk		139	986		63	77	92	98
1305	Sub HFS42	no	yes		China	Asia	Jiangsu	2019			cow		mastitis (sub-clinical)						udder	milk		140	1271		63	77	93	99
1306	Sub HFS47	no	yes		China	Asia	Jiangsu	2019			cow		mastitis (sub-clinical)						udder	milk		141	1272		63	77	94	100
1307	Sub HFS54	no	yes		China	Asia	Jiangsu	2019			cow		mastitis (clinical)						udder	milk		142	1273	ST-5 complex	63	77	95	101
1308	Sub HFS59	no	yes		China	Asia	Jiangsu	2019			cow		mastitis (sub-clinical)						udder	milk		143	1271		63	77	96	102
1309	Sub HFS67	no	yes		China	Asia	Jiangsu	2019			cow		mastitis (clinical)						udder	milk		144	986		63	77	97	103
1310	Sub JN59	no	yes		China	Asia	Shanghai	2019			cow		mastitis (sub-clinical)						udder	milk		145	1274		65	82	98	104
1312	SU 08	no	yes		China	Asia	Xinjiang	2010			cow		mastitis (clinical)						udder	milk		146; 148	1275		66	83	99	105
1313	SU 32	no	yes		China	Asia	Xinjiang	2010			cow		mastitis (clinical)						udder	milk		146; 147; 148	1277		66	83	99	105
1314	SU 33	no	yes		China	Asia	Xinjiang	2010			cow		mastitis (clinical)						udder	milk		148	1277		66	83	99	105
1315	SU 34	no	yes		China	Asia	Xinjiang	2010			cow		mastitis (clinical)						udder	milk			1277
1316	SU 35	no	yes		China	Asia	Xinjiang	2010			cow		mastitis (clinical)						udder	milk			1277
1317	SU 36	no	yes		China	Asia	Xinjiang	2010			cow		mastitis (clinical)						udder	milk		146; 148	1277		66	83	99	105
1318	SU 37	no	yes		China	Asia	Xinjiang	2010			cow		mastitis (clinical)						udder	milk			1277
1319	SU 38	no	yes		China	Asia	Xinjiang	2010			cow		mastitis (clinical)						udder	milk		149	1277		66	83	99	105
1320	SU 39	no	yes		China	Asia	Xinjiang	2010			cow		mastitis (clinical)						udder	milk			1277
1321	SU 40	no	yes		China	Asia	Xinjiang	2010			cow		mastitis (clinical)						udder	milk			1277
1322	SU 41	no	yes		China	Asia	Xinjiang	2010			cow		mastitis (clinical)						udder	milk		150	1276		67	84	100	106
1323	SU 42	no	yes		China	Asia	Xinjiang	2010			cow		mastitis (clinical)						udder	milk		151	1278		68	85	101	107
1324	SU 44	no	yes		China	Asia	Xinjiang	2010			cow		mastitis (clinical)						udder	milk			1277
1325	SU 45	no	yes		China	Asia	Xinjiang	2010			cow		mastitis (clinical)						udder	milk			1278
1326	SU 46	no	yes		China	Asia	Xinjiang	2010			cow		mastitis (clinical)						udder	milk		152	1278		68	85	101	108
1327	SU 47	no	yes		China	Asia	Xinjiang	2010			cow		mastitis (clinical)						udder	milk		153	1279		67	84	102	109
1328	SU 48	no	yes		China	Asia	Xinjiang	2010			cow		mastitis (clinical)						udder	milk		154	1279		67	84	102	109
1329	supan01	no	yes		China	Asia	Hebei	2018			cow		mastitis (clinical)						udder	milk			948	ST-5 complex
1330	supan02	no	yes		China	Asia	Jiangsu	2019			cow		mastitis (clinical)						udder	milk		155	1280	ST-5 complex	69	86	103	110
1331	supan03	no	yes		China	Asia	Anhui	2019			cow		mastitis (clinical)						udder	milk		156	1281		70	87	104	111
1332	supan04	no	yes	Mixed species determined by rMLST - contaminated sample	China	Asia							mastitis (clinical)									156	1281
1333	supan05	no	yes		China	Asia	Hebei	2019			cow		mastitis (clinical)						udder	milk		157	1282	ST-5 complex	71	88	105	112
1334	supan06	no	yes		China	Asia	Shangdong	2019			cow		mastitis (clinical)						udder	milk		158	1283		72	89	106	113
1335	supan07	no	yes		China	Asia	Neimenggu	2020			cow		mastitis (clinical)						udder	milk		155	1280	ST-5 complex	69	86	103	110
1341	MOK324	no	yes		Ireland	Europe	South East	2011	2011-01-21	12	cow		mastitis (clinical)	1417			>10 weeks		cow udder lf	milk		159	1297		73	90	107	114
1342	MOK331	no	yes		Ireland	Europe	East	2010	2010-02-24	7	cow		mastitis (clinical)	703			0-4 weeks		cow udder rf	milk		160	1298		74	91	108	115
1343	MOK373	no	yes		Ireland	Europe	South	2010	2010-08-01	10	cow		mastitis (clinical)	617			>20 weeks		cow udder lh	milk		161	1299		75	92	109	116
1344	MOK387	no	yes		Ireland	Europe	South	2010	2010-04-15	26	cow		mastitis (clinical)	1923			5-10 weeks		cow udder rf	milk		162	1300		76	93	110	117
1345	MOK403	no	yes		Ireland	Europe	South East	2011	2011-02-18	12	cow		mastitis (clinical)	534			>10 weeks		cow udder rf	milk		163	1301		77	94	111	118
1346	MOK302	no	yes		Ireland	Europe	South	2010		31	cow		mastitis (clinical)	1432					cow udder lf	milk		164	1302		78	95	112	119
1347	MOK304	no	yes		Ireland	Europe	South	2010		31	cow		mastitis (clinical)	129					cow udder rf	milk		165	1303		79	96	113	120
1348	MOK308	no	yes		Ireland	Europe	South	2010	2010-04-19	4	cow		mastitis (clinical)	647			5-10 weeks		cow udder lh	milk		166	1304		80	97	114	121
1349	MOK310	no	yes		Ireland	Europe	South	2010	2010-02-05	9	cow		mastitis (clinical)	37			0-4 weeks		cow udder rh	milk		167	1305		81	98	115	122
1350	MOK315	no	yes		Ireland	Europe	South	2010		2	cow		mastitis (clinical)	3221					cow udder rh	milk		168	1306		82	99	116	123
1351	MOK319	no	yes		Ireland	Europe	South	2010	2010-07-05	2	cow		mastitis (clinical)	2499			>10 weeks		cow udder rh	milk		169	1307		83	100	117	124
1352	MOK320	no	yes		Ireland	Europe	South	2010	2010-04-21	15	cow		mastitis (clinical)	2316			5-10 weeks		cow udder lh	milk		170	1308		84	101	118	125
1353	MOK321	no	yes		Ireland	Europe	South	2010	2010-05-11	15	cow		mastitis (clinical)	1000			>10 weeks		cow udder lh	milk		171	1309		85	102	119	126
1354	MOK322	no	yes		Ireland	Europe	South	2010	2010-02-04	15	cow		mastitis (clinical)	776			0-4 weeks		cow udder lh	milk		172	1310		75	103	120	127
1355	MOK323	no	yes		Ireland	Europe	South East	2010	2010-10-23	12	cow		mastitis (clinical)	1558			0-4 weeks		cow udder lh	milk		173	1311		86	104	121	128
1356	MOK327	no	yes		Ireland	Europe	South East	2010	2010-11-26	12	cow		mastitis (clinical)	840			0-4 weeks		cow udder rf	milk		174	1312		87	105	122	129
1357	MOK330	no	yes		Ireland	Europe	East	2010	2010-03-11	7	cow		mastitis (clinical)	874			0-4 weeks		cow udder lh	milk		175	1313		88	106	123	130
1358	MOK333	no	yes		Ireland	Europe	East	2010	2010-02-18	7	cow		mastitis (clinical)	803			0-4 weeks		cow udder lf	milk		176	1314		89	107	124	131
1359	MOK338	no	yes		Ireland	Europe	East	2010	2010-03-29	7	cow		mastitis (clinical)	842			5-10 weeks		cow udder rh	milk		177	1315		90	108	125	132
1360	MOK345	no	yes	Mixed species determined by rMLST - contaminated sample	Ireland	Europe							mastitis (clinical)									178	1316
1361	MOK348	no	yes		Ireland	Europe	South	2010	2010-11-13	28	cow		mastitis (clinical)	756			>30 weeks		cow udder rh	milk		179	1317		92	110	127	134
1362	MOK364	no	yes		Ireland	Europe	South	2010	2010-02-11	16	cow		mastitis (clinical)	818			0-4 weeks		cow udder lf	milk		180	1318		93	111	128	135
1363	MOK368	no	yes		Ireland	Europe	South	2010	2010-05-01	16	cow		mastitis (clinical)	322			>10 weeks		cow udder lf	milk		181	1319		93	112	129	136
1364	MOK369	no	yes	Mixed species determined by rMLST - contaminated sample	Ireland	Europe							mastitis (clinical)									182;939	1320
1365	MOK383	no	yes		Ireland	Europe	South	2011	2011-01-18	17	cow		mastitis (clinical)	2933			5-10 weeks		cow udder lh	milk		183	1321		95	114	131	138
1366	MOK386	no	yes		Ireland	Europe	South	2010	2010-04-06	26	cow		mastitis (clinical)	657			5-10 weeks		cow udder rh	milk		184	1322		96	115	132	139
1367	MOK391	no	yes		Ireland	Europe	South	2010	2010-04-20	17	cow		mastitis (clinical)	3814			5-10 weeks		cow udder rf	milk		185	1323		97	116	133	140
1368	MOK398	no	yes		Ireland	Europe	South	2010	2010-10-28	2	cow		mastitis (clinical)	2326			>30 weeks		cow udder lh	milk		186	1324		98	117	134	141
1369	MOK402	no	yes		Ireland	Europe	South	2010	2010-12-08	21	cow		mastitis (clinical)	1061			>30 weeks		cow udder lh	milk		187	1325		99	118	135	142
1370	MOK409	no	yes		Ireland	Europe	South	2011	2011-02-25	2	cow		mastitis (clinical)	3221			0-4 weeks		cow udder rh	milk		188	1326		95	119	136	143
1371	MOK306	no	yes		Ireland	Europe	South			31	cow		mastitis (clinical)	2245					cow udder lh	milk		168	1306		82	99	116	123
1372	MOK307	no	yes		Ireland	Europe	South			4	cow		mastitis (clinical)	943					cow udder rf	milk		166	1304		80	97	114	121
1373	MOK326	no	yes		Ireland	Europe	South East	2010	2010-03-01	12	cow		mastitis (clinical)	1429			>10 weeks		cow udder lh	milk		189	1147		100	120	137	144
1374	MOK328	no	yes		Ireland	Europe	East	2010	2010-02-16	7	cow		mastitis (clinical)	786			0-4 weeks		cow udder lh	milk		190	1314		89	107	124	131
1375	MOK329	no	yes		Ireland	Europe	East	2010	2010-03-14	7	cow		mastitis (clinical)	893			5-10 weeks		cow udder lh	milk		191	1298		74	91	108	115
1376	MOK332	no	yes		Ireland	Europe	East	2010	2010-03-02	7	cow		mastitis (clinical)	256			0-4 weeks		cow udder lh	milk		192	1298		74	91	108	115
1377	MOK334	no	yes		Ireland	Europe	East	2010	2010-02-10	7	cow		mastitis (clinical)	849			>30 weeks		cow udder lh	milk		193	1304		80	97	114	121
1378	MOK355	no	yes		Ireland	Europe	South	2010	2010-02-21	27	cow		mastitis (clinical)	938			0-4 weeks		cow udder rh	milk		194	1196		101	121	138	145
1379	MOK359	no	yes		Ireland	Europe	South			1	cow		mastitis (clinical)	4						milk		195	30		97	122	139	146
1380	MOK363	no	yes		Ireland	Europe	South	2010	2010-03-26	16	cow		mastitis (clinical)	609			0-4 weeks		cow udder rf	milk		196	1318		93	111	128	135
1381	MOK365	no	yes		Ireland	Europe	South	2010	2010-09-07	16	cow		mastitis (clinical)	529			>20 weeks		cow udder lh	milk		197	7		1	123	140	147
1382	MOK375	no	yes		Ireland	Europe	South	2010	2010-07-25	10	cow		mastitis (clinical)	432			>10 weeks		cow udder rh	milk		198	1299		75	92	109	116
1383	MOK377	no	yes		Ireland	Europe	South	2010	2010-11-11	10	cow		mastitis (clinical)	321			>30 weeks		cow udder lh	milk		199	1324		98	117	134	148
1384	MOK382	no	yes		Ireland	Europe	South	2011	2011-01-18	17	cow		mastitis (clinical)	4451			0-4 weeks		cow udder lh	milk		200	23		102	124	141	149
1385	MOK384	no	yes		Ireland	Europe	South	2011	2011-01-05	17	cow		mastitis (clinical)	33			0-4 weeks		cow udder lh	milk		201	626		103	125	142	150
1386	MOK389	no	yes	Mixed species determined by rMLST - contaminated sample	Ireland	Europe							mastitis (clinical)									185	1323
1387	MOK408	no	yes		Ireland	Europe	South			14	cow		mastitis (clinical)	164					cow udder rh	milk		202	1298		74	91	108	151
1388	MOK410	no	yes		Ireland	Europe	South	2011	2011-03-08	2	cow		mastitis (clinical)	2453			5-10 weeks		cow udder rf	milk		203	1321		95	119	136	152
1488	SUD36	yes	yes		UK	Europe		1981			cow									milk		204	1346		104	126	143	153
1489	SUD96	yes	yes		UK	Europe		1997			cow									milk		205	5		61	127	144	154
1490	SUD88	yes	yes		UK	Europe		1996			cow									milk		206	66		105	128	145	155
1491	SUD46	yes	yes		UK	Europe					cow									milk		207	6		106	129	146	156
1492	SUD32	yes	yes		UK	Europe		1977			cow									milk		208	1347		107	130	147	157
1494	SUD95	yes	yes		UK	Europe		1996			cow									milk		205	5		61	127	144	154
1495	SUD55	yes	yes		UK	Europe		1997			cow									milk		209	6		106	131	148	158
1496	SUD93	yes	yes		UK	Europe		1996			cow									milk		210	35		61	132	149	159
1497	SUD98	yes	yes		UK	Europe		1997			cow									milk		211	5		61	127	144	154
1498	SUD45	yes	yes		UK	Europe					cow									milk		212	6		106	129	146	156
1499	SUD72	yes	yes		UK	Europe		1997			cow									milk		213	61		108	133	150	160
1500	SUD35	yes	yes		UK	Europe		1981			cow									milk		214	1348		109	134	151	161
1501	SUD107	yes	yes		UK	Europe		1996			cow									milk		215	6		106	131	148	158
1502	SUD70	yes	yes		UK	Europe		1997			cow									milk		216	6		106	131	148	158
1503	SUD19	yes	yes		UK	Europe		1981			environment									other		217	512		104	135	152	162
1504	SUD73	yes	yes		UK	Europe		1997			cow									milk		218	61		108	133	150	160
1505	SUD18	yes	yes		UK	Europe		1981			cow									milk		219	61		108	133	150	163
1506	SUD74	yes	yes		UK	Europe		1997			cow									milk		220	61		108	133	150	160
1507	SUD56	yes	yes		UK	Europe		1997			cow									milk		221	68		110	136	153	164
1508	SUD44	yes	yes		UK	Europe					cow									milk		222	59		111	137	154	165
1509	SUD39	yes	yes		UK	Europe		1981			cow									milk		223	184		57	138	155	166
1510	SUD57	yes	yes		UK	Europe		1997			cow									milk		224	35		61	132	149	159
1511	SUD34	yes	yes		UK	Europe		1977			cow									milk		225	1347		107	130	147	157
1512	SUD68	yes	yes		UK	Europe		1995			cow									milk		226	60		57	139	156	167
1513	SUD29	yes	yes		UK	Europe		1977			cow									milk		227	1351		113	140	157	168
1514	SUD113	yes	yes		UK	Europe		1996			cow									milk		228	5		61	127	144	154
1515	SUD110	yes	yes		UK	Europe		1997			cow									milk		229	70		114	141	158	169
1516	SUD24	yes	yes		UK	Europe		1986			cow									milk		230	1350		115	142	159	170
1517	SUD109	yes	yes		UK	Europe		1997			cow									milk		231	77		1	143	160	171
1518	SUD33	yes	yes		UK	Europe		1977			cow									milk		232	1351		113	140	157	168
1519	SUD60	yes	yes		UK	Europe		1996			cow									milk		233	58		116	144	161	172
1520	SUD82	yes	yes		UK	Europe		1996			cow									milk		234	68		110	136	153	164
1521	SUD83	yes	yes		UK	Europe		1997			cow									milk		235	69		110	145	162	173
1522	SUD26	yes	yes		UK	Europe		1981			cow									milk		236	1352		117	146	163	174
1523	SUD43	yes	yes		UK	Europe					cow									milk		237	58		116	144	161	175
1524	SUD108	yes	yes		UK	Europe		1997			cow									milk		238	68		110	136	153	164
1525	SUD42	yes	yes		UK	Europe					cow									milk		239	58		116	144	161	175
1526	SUD61	yes	yes		UK	Europe		1997			cow									milk		240	69		110	145	162	176
1527	SUD103	yes	yes		UK	Europe		1997			cow									milk		241	69		110	145	162	176
1528	SUD31	yes	yes		UK	Europe		1977			cow									milk		242	1351		113	140	157	168
1529	SUD23	yes	yes		UK	Europe		1986			environment									other		243	1353		118	147	164	177
1530	SUD104	yes	yes		UK	Europe		1997			cow									milk		244	69		110	145	162	176
1531	SUD25	yes	yes		UK	Europe		1986			environment									other		245	1351		113	140	157	168
1532	SUD21	yes	yes		UK	Europe		1981			environment									other		246	1353		118	147	164	177
1533	SUD49	yes	yes		UK	Europe					cow									milk		247	20		9	10	64	178
1534	SUD90	yes	yes		UK	Europe		1996			cow									milk		248	20		9	10	64	178
1535	SUD112	yes	yes		UK	Europe		1996			cow									milk		249; 255	20		9	10	64	178
1536	SUD62	yes	yes		UK	Europe		1997			cow									milk		250	78		111	137	165	179
1537	SUD54	yes	yes		UK	Europe		1996			cow									milk		251	20		9	10	64	178
1538	SUD118	yes	yes		UK	Europe		1997			cow									milk		252	72		119	148	166	180
1539	SUD114	yes	yes		UK	Europe		1996			cow									milk		253	78		111	137	165	179
1540	SUD52	yes	yes		UK	Europe		1997			cow									milk		254	20		9	10	64	178
1541	SUD59	yes	yes		UK	Europe		1996			cow									milk		255	20		9	10	64	178
1542	SUD41	yes	yes		UK	Europe					cow									milk		256	20		9	10	64	178
1543	SUD50	yes	yes		UK	Europe					cow									milk		257	20		9	10	64	178
1544	SUD27	yes	yes		UK	Europe		1981			environment									other		258	1353		118	147	164	177
1545	SUD100	yes	yes		UK	Europe		1997			cow									milk		259	68		110	136	153	164
1546	SUD89	yes	yes		UK	Europe		1996			cow									milk		248; 251; 260	20		9	10	64	178
1547	SUD47	yes	yes		UK	Europe					cow									milk		261	20		9	10	64	178
1548	SUD99	yes	yes		UK	Europe		1997			cow									milk		262	68		110	136	153	164
1549	SUD64	yes	yes		UK	Europe		1995			cow									milk		263	20		9	10	64	178
1550	SUD53	yes	yes		UK	Europe		1996			cow									milk		264	20		9	10	64	178
1552	SUD101	yes	yes		UK	Europe		1996			cow									milk		265	20		9	10	64	178
1553	SUD40	yes	yes		UK	Europe					cow									milk		255; 266	20		9	10	64	178
1554	SUD102	yes	yes		UK	Europe		1996			cow									milk		267	20		9	10	64	178
1555	SUD48	yes	yes		UK	Europe					cow									milk		261	20		9	10	64	178
1556	SUD71	yes	yes		UK	Europe		1997			cow									milk		268	20		9	10	64	178
1557	SUD94	yes	yes		UK	Europe		1997			cow									milk		269	20		9	10	64	178
1558	SUD85	yes	yes		UK	Europe		1996			cow									milk		270	20		9	10	64	182
1560	SUD51	yes	yes		UK	Europe					cow									milk		271	20		9	10	64	178
1638	SUD119	yes	yes		UK	Europe		1996			cow									milk		272	1354		120	149	167	183
1639	SUD126	yes	yes		UK	Europe		1995			cow									milk		273	75		110	145	168	184
1640	SUD128	yes	yes		UK	Europe		1995			cow									milk		274	75		110	145	168	184
1641	SUD132	yes	yes		UK	Europe		1996			cow									milk		275	20		9	10	64	178
1642	SUD134	yes	yes		UK	Europe		1996			cow									milk		276	77		1	143	160	171
1643	SUD135	yes	yes		UK	Europe					cow									milk		277	59		111	137	154	165
1644	SUD140	yes	yes		UK	Europe					cow									milk		278	5		121	150	169	185
1645	SUD142	yes	yes		UK	Europe					cow									milk		279	1355		5	151	170	186
1646	SUD143	yes	yes		UK	Europe					cow									milk		280	1355		5	151	170	186
1647	SUD144	yes	yes		UK	Europe					cow									milk		281	1356		3	3	4	4
1648	SUD145	yes	yes		UK	Europe		2002			cow									milk		282	26		13	14	15	16
1649	SUD146	yes	yes		UK	Europe		2002			cow									milk		283	6		1	2	2	2
1650	SUD148	yes	yes		UK	Europe		2002			cow									milk		8	5		6	6	7	7
1651	SUD149	yes	yes		UK	Europe		2002			cow									milk		24; 25; 385; 396	26		13	14	15	16
1652	SUD155	yes	yes		UK	Europe		2002			cow									milk		284	20		9	10	64	12
1653	SUD157	yes	yes		UK	Europe		2002			cow									milk		285	10		1	8	9	10
1654	SUD159	yes	yes		UK	Europe		2002			cow									milk		286	6		1	2	2	2
1655	SUD166	yes	yes		UK	Europe		2002			cow									milk		283	6		1	2	2	2
1656	SUD168	yes	yes		UK	Europe		2002			cow									milk		18; 20	23		12	13	14	15
1657	SUD170	yes	yes		UK	Europe		2002			cow									milk		287	5		6	6	7	7
1658	SUD175	yes	yes		UK	Europe		2002			cow									milk		288	1357		11	12	13	14
1659	SUD178	yes	yes		UK	Europe		2002			cow									milk		289	5		6	6	7	7
1660	SUD179	yes	yes		UK	Europe		2002			cow									milk		286; 290	6		1	2	2	2
1661	SUD180	yes	yes		UK	Europe		2002			cow									milk		291	1358		11	12	13	14
1662	SUD182	yes	yes		UK	Europe		2002			cow									milk		292	26		13	14	15	16
1663	SUD183	yes	yes		UK	Europe		2002			cow									milk		293	1359		11	12	13	14
1664	SUD185	yes	yes		UK	Europe		2002			cow									milk		294	20		9	10	64	12
1665	SUD186	yes	yes		UK	Europe		2002			cow									milk		295; 307; 401	6		1	2	2	2
1666	SUD187	yes	yes		UK	Europe		2002			cow									milk		296	20		9	10	64	12
1667	SUD188	yes	yes		UK	Europe		2002			cow									milk		297	22		106	152	171	187
1668	SUD190	yes	yes		UK	Europe		2002			cow									milk		298	43		122	153	172	188
1669	SUD191	yes	yes		UK	Europe		2002			cow									milk		299	23		12	13	14	15
1670	SUD192	yes	yes		UK	Europe		2002			cow									milk		292; 300; 373	26		13	14	15	16
1671	SUD194	yes	yes		UK	Europe		2002			cow									milk		301	23		12	13	14	15
1672	SUD196	yes	yes		UK	Europe		2002			cow									milk		302	20		9	10	64	12
1673	SUD197	yes	yes		UK	Europe		2002			cow									milk		303	23		12	13	14	15
1674	SUD198	yes	yes		UK	Europe		2002			cow									milk		304	23		12	13	14	15
1675	SUD199	yes	yes		UK	Europe		2002			cow									milk		24; 25; 385; 396	26		13	14	15	16
1676	SUD200	yes	yes		UK	Europe		2002			cow									milk		305	5		6	6	7	7
1677	SUD202	yes	yes		UK	Europe		2002			cow									milk		286	6		1	2	2	2
1678	SUD203	yes	yes		UK	Europe		2002			cow									milk		304	23		12	13	14	15
1679	SUD204	yes	yes		UK	Europe		2002			cow									milk		306	10		1	8	9	10
1680	SUD205	yes	yes		UK	Europe		2002			cow									milk		307	6		1	2	2	2
1681	SUD206	yes	yes		UK	Europe		2002			cow									milk		308	5		6	6	7	7
1682	SUD207	yes	yes		UK	Europe		2002			cow									milk		309	20		9	10	64	12
1683	SUD208	yes	yes		UK	Europe		2002			cow									milk		18; 20	23		12	13	14	15
1684	SUD209	yes	yes		UK	Europe		2002			cow									milk		310	26		13	14	15	16
1685	SUD210	yes	yes		UK	Europe		2002			cow									milk		311	5		6	6	7	7
1686	SUD211	yes	yes		UK	Europe		2002			cow									milk		312	1360		123	154	173	189
1687	SUD213	yes	yes		UK	Europe		2002			cow									milk		24; 25; 385; 396	26		13	14	15	16
1688	SUD215	yes	yes		UK	Europe		2002			cow									milk		313	5		6	6	7	7
1689	SUD219	yes	yes		UK	Europe		2002			cow									milk		314	5		6	6	7	7
1690	SUD223	yes	yes		UK	Europe		2002			cow									milk		24; 25; 385; 396	26		13	14	15	16
1691	SUD226	yes	yes		UK	Europe		2002			cow									milk		315	26		13	14	15	16
1692	SUD227	yes	yes		UK	Europe		2002			cow									milk		316	20		9	10	64	12
1693	SUD228	yes	yes		UK	Europe		2002			cow									milk		27; 317	29		15	17	18	19
1694	SUD229	yes	yes		UK	Europe		2002			cow									milk		318	26		13	14	15	16
1695	SUD230	yes	yes		UK	Europe		2002			cow									milk		24; 25; 385; 396	26		13	14	15	16
1696	SUD231	yes	yes		UK	Europe		2002			cow									milk		287	5		6	6	7	7
1697	SUD232	yes	yes		UK	Europe		2002			cow									milk		286	6		1	2	2	2
1698	SUD233	yes	yes		UK	Europe		2002			cow									milk		24; 25; 385; 396	26		13	14	15	16
1699	SUD234	yes	yes		UK	Europe		2002			cow									milk		319	1359		11	12	13	14
1700	SUD237	yes	yes		UK	Europe		2002			cow									milk		320; 400	43		122	153	172	188
1701	SUD238	yes	yes		UK	Europe		2002			cow									milk		321	5		6	6	7	7
1702	SUD239	yes	yes		UK	Europe		2002			cow									milk		322	26		13	14	15	16
1703	SUD240	yes	yes		UK	Europe		2002			cow									milk		295; 307; 401	6		1	2	2	2
1704	SUD241	yes	yes		UK	Europe		2002			cow									milk		323	26		13	14	15	16
1705	SUD242	yes	yes		UK	Europe		2002			cow									milk		24; 25; 385; 396	26		13	14	15	16
1706	SUD243	yes	yes		UK	Europe		2002			cow									milk		324	26		13	14	15	16
1707	SUD244	yes	yes		UK	Europe		2002			cow									milk		301	23		12	13	14	15
1708	SUD245	yes	yes		UK	Europe		2002			cow									milk		283; 325	6		1	2	2	2
1709	SUD246	yes	yes		UK	Europe		2002			cow									milk		326	23		12	13	14	15
1710	SUD247	yes	yes		UK	Europe		2002			cow									milk		320; 327; 400	43		122	153	172	188
1711	SUD253	yes	yes		UK	Europe		2002			cow									milk			1360
1712	SUD256	yes	yes		UK	Europe		2002			cow									milk		328	20		9	10	64	12
1713	SUD257	yes	yes		UK	Europe		2002			cow									milk		329	5		6	6	7	7
1714	SUD335	yes	yes		UK	Europe		2002			cow									milk		330	1534		124	155	174	190
2065	F2701	yes	yes		UK	Europe					cow									faeces		331	1661		48	156	175	191
2066	SUD363	yes	yes		UK	Europe		2002			cow									milk		332	1361		125	157	176	192
2067	F2703	yes	yes		UK	Europe					cow									faeces		333	1362		126	158	177	193
2068	SUD366	yes	yes		UK	Europe		2002			cow									milk		334	50		127	159	178	194
2069	F2705	yes	yes		UK	Europe					cow									faeces		333	1362		126	158	177	193
2070	SUD373	yes	yes		UK	Europe		2002			cow									milk		335	1516		128	160	179	195
2071	F2706	yes	yes		UK	Europe					cow									faeces		331	1661		48	156	175	191
2072	SUD375	yes	yes		UK	Europe		2002			cow									milk		336	6		1	2	3	196
2073	F3801	yes	yes		UK	Europe					cow									faeces		337	1517		129	161	180	197
2074	SUD376	yes	yes		UK	Europe		2002			cow									milk		338	5		1	162	181	198
2075	F3802	yes	yes		UK	Europe					cow									faeces		339; 341	5		130	163	182	199
2076	SUD377	yes	yes		UK	Europe		2002			cow									milk		340	6		106	129	146	200
2077	F3803	yes	yes		UK	Europe					cow									faeces		341	5		130	163	182	199
2078	SUD378	yes	yes		UK	Europe		2002			cow									milk		342	1551		131	164	183	201
2079	F3807	yes	yes		UK	Europe					cow									faeces		343	10		132	165	184	202
2080	SUD381	yes	yes		UK	Europe		2002			cow									milk		344	33		133	166	185	203
2081	F3808	yes	yes		UK	Europe					cow									faeces		339; 341	5		130	163	182	199
2083	F3810	yes	yes		UK	Europe					cow									faeces		345	10		132	165	184	202
2084	SUD387	yes	yes		UK	Europe		2002			cow									milk		346	1474		3	3	4	4
2085	F8002	yes	yes		UK	Europe					cow									faeces		347	6		130	163	186	204
2086	SUD392	yes	yes		UK	Europe		2002			cow									milk		348	5		121	150	169	185
2087	F8003	yes	yes		UK	Europe					cow									faeces		347	6		130	163	186	204
2088	SUD393	yes	yes		UK	Europe		2002			cow									milk		349	5		6	6	187	205
2089	M125	yes	yes		UK	Europe					cow									faeces		350	944		134	167	188	206
2090	SUD394	yes	yes		UK	Europe		2002			cow									milk		351	20		9	10	64	178
2091	M146	yes	yes		UK	Europe					cow									faeces		352	10		132	168	189	207
2092	SUD395	yes	yes		UK	Europe		2002			cow									milk		353	6		1	162	190	208
2093	M223	yes	yes		UK	Europe					cow									faeces		354	63		135	169	191	209
2094	SUD397	yes	yes		UK	Europe		2002			cow									milk		355	625		136	170	192	210
2095	M229	yes	yes		UK	Europe					cow									faeces		354	63		135	169	191	209
2096	SUD398	yes	yes		UK	Europe		2002			cow									milk		356	54		137	171	193	211
2097	M353A	yes	yes		UK	Europe					cow									faeces		357	895		138	172	194	212
2098	SUD399	yes	yes		UK	Europe		2002			cow									milk		358	6		1	143	195	213
2099	M365	yes	yes		UK	Europe					cow									faeces		359	895		138	172	194	214
2100	SUD400	yes	yes		UK	Europe		2002			cow									milk		360	12		1	173	196	215
2101	M398B	yes	yes		UK	Europe					cow									faeces		361	6		134	167	197	216
2102	SUD402	yes	yes		UK	Europe		2002			cow									milk		362	5		121	150	169	185
2104	SUD404	yes	yes		UK	Europe		2002			cow									milk		363	6		1	162	190	208
2105	SUD406	yes	yes		UK	Europe		2002			cow									milk		364	49		139	174	198	217
2106	SUD106	yes	yes		UK	Europe		1997			cow									milk		365	6		106	131	148	158
2107	SUD409	yes	yes		UK	Europe		2002			cow									milk		366	1363		140	175	199	218
2108	SUD115	yes	yes		UK	Europe		1995			cow									milk		367	71		141	176	200	219
2109	SUD410	yes	yes		UK	Europe		2002			cow									milk		368	1364		142	177	201	220
2110	SUD116	yes	yes		UK	Europe		1996			cow									milk		255; 266	20		9	10	64	178
2111	SUD411	yes	yes		UK	Europe		2002			cow									milk		369; 404	1319		93	112	129	221
2112	SUD117	yes	yes		UK	Europe		1996			cow									milk		370	72		119	148	166	180
2113	SUD412	yes	yes		UK	Europe		2002			cow									milk		371	5		121	150	169	185
2115	SUD413	yes	yes		UK	Europe		2002			cow									milk		372	5		6	6	7	7
2116	SUD153	yes	yes		UK	Europe		2002			cow									milk		373	26		13	14	15	16
2117	SUD414	yes	yes		UK	Europe		2002			cow									milk		374	6		1	162	190	208
2118	SUD172	yes	yes		UK	Europe		2002			cow									milk		375	10		1	8	9	10
2119	SUD415	yes	yes		UK	Europe		2002			cow									milk		376	44		143	178	202	222
2120	SUD177	yes	yes		UK	Europe		2002			cow									milk		377	1489		11	12	13	14
2121	SUD416	yes	yes		UK	Europe		2002			cow									milk		378	45		19	21	22	23
2122	SUD201	yes	yes		UK	Europe		2002			cow									milk		295; 307; 401	6		1	2	2	2
2123	SUD417	yes	yes		UK	Europe		2002			cow									milk		379	1365		1	179	203	223
2124	SUD212	yes	yes		UK	Europe		2002			cow									milk		24; 25; 385; 396	26		13	14	15	16
2125	SUD418	yes	yes		UK	Europe		2002			cow									milk		380	6		1	162	190	208
2126	SUD214	yes	yes		UK	Europe		2002			cow									milk		381	26		13	14	15	16
2127	SUD419	yes	yes		UK	Europe		2002			cow									milk		382	1489		11	12	13	14
2128	SUD216	yes	yes		UK	Europe		2002			cow									milk		383	5		1	1	1	1
2129	SUD420	yes	yes		UK	Europe		2002			cow									milk		384	22		10	11	12	13
2130	SUD217	yes	yes		UK	Europe		2002			cow									milk		385	26		13	14	15	16
2131	SUD421	yes	yes		UK	Europe		2002			cow									milk		386	1489		11	12	13	14
2132	SUD218	yes	yes		UK	Europe		2002			cow									milk		24; 25; 385; 396	26		13	14	15	16
2133	SUD422	yes	yes		UK	Europe		2002			cow									milk		18; 20	23		12	13	14	15
2134	SUD220	yes	yes		UK	Europe		2002			cow									milk		18; 20	23		12	13	14	15
2135	SUD423	yes	yes		UK	Europe		2002			cow									milk		387	5		1	1	1	1
2136	SUD221	yes	yes		UK	Europe		2002			cow									milk		311	5		6	6	7	7
2137	SUD424	yes	yes		UK	Europe		2002			cow									milk		388	35		18	20	21	22
2138	SUD222	yes	yes		UK	Europe		2002			cow									milk		389	29		15	17	18	19
2139	SUD426	yes	yes		UK	Europe		2002			cow									milk		18; 20	23		12	13	14	15
2140	SUD224	yes	yes		UK	Europe		2002			cow									milk		390	23		12	13	14	15
2141	SUD428	yes	yes		UK	Europe		2002			cow									milk		391	29		15	16	17	18
2142	SUD225	yes	yes		UK	Europe		2002			cow									milk		392	23		12	13	14	15
2143	SUD429	yes	yes		UK	Europe		2002			cow									milk		393	26		13	14	15	16
2144	SUD235	yes	yes		UK	Europe		2002			cow									milk		24; 25; 385; 396	26		13	14	15	16
2145	SUD431	yes	yes		UK	Europe		2002			cow									milk		394	39		144	180	204	224
2146	SUD248	yes	yes		UK	Europe		2002			cow									milk		292; 300; 373	26		13	14	15	16
2147	SUD249	yes	yes		UK	Europe		2002			cow									milk		24; 25; 385; 396	26		13	14	15	16
2148	SUD433	yes	yes		UK	Europe		2002			cow									milk		395	7		7	7	8	9
2149	SUD250	yes	yes		UK	Europe		2002			cow									milk		396	26		13	14	15	16
2150	SUD434	yes	yes		UK	Europe		2002			cow									milk		397	26		13	14	15	16
2151	SUD254	yes	yes		UK	Europe		2002			cow									milk		398	20		9	10	64	12
2152	SUD436	yes	yes		UK	Europe		2002			cow									milk		399	43		122	153	172	188
2153	SUD258	yes	yes		UK	Europe		2002			cow									milk		400	43		122	153	172	188
2154	SUD437	yes	yes		UK	Europe		2002			cow									milk		401	6		1	2	2	2
2155	SUD262	yes	yes		UK	Europe		2002			cow									milk		402	26		145	181	205	225
2156	SUD438	yes	yes		UK	Europe					cow									milk		403	36		146	182	206	226
2157	SUD264	yes	yes		UK	Europe		2002			cow									milk		404	1319		93	112	129	221
2158	SUD267	yes	yes		UK	Europe		2002			cow									milk		405	52		147	183	207	227
2159	SUD268	yes	yes		UK	Europe		2002			cow									milk		406	20		9	10	64	12
2160	SUD269	yes	yes		UK	Europe		2002			cow									milk		407	6		1	143	195	213
2161	SUD274	yes	yes		UK	Europe		2002			cow									milk		408	1365		1	179	203	228
2162	SUD448	yes	yes		UK	Europe					cow									milk		409	37		148	184	208	229
2163	SUD276	yes	yes		UK	Europe		2002			cow									milk		372; 410; 490	5		6	6	7	7
2164	SUD277	yes	yes		UK	Europe		2002			cow									milk		411	5		1	1	1	1
2165	SUD280	yes	yes		UK	Europe		2002			cow									milk		412	4		149	185	209	230
2166	SUD457	yes	yes		UK	Europe					cow									milk		413	1366		150	186	210	231
2167	SUD281	yes	yes		UK	Europe		2002			cow									milk		414	4		149	185	209	230
2168	SUD282	yes	yes		UK	Europe		2002			cow									milk		415	31		16	18	19	232
2169	SUD283	yes	yes		UK	Europe		2002			cow									milk		416	1371		151	187	211	233
2170	SUD461	yes	yes		UK	Europe					cow									milk		417	1542		152	188	212	234
2171	SUD284	yes	yes		UK	Europe		2002			cow									milk		418	1367		153	189	213	235
2172	SUD462	yes	yes		UK	Europe					cow									milk		419	8		154	190	214	236
2173	SUD285	yes	yes		UK	Europe		2002			cow									milk		420	26		13	14	15	16
2174	SUD463	yes	yes		UK	Europe					cow									milk		421	1552		155	191	215	237
2175	SUD286	yes	yes		UK	Europe		2002			cow									milk		372; 410; 490	5		6	6	7	7
2176	SUD287	yes	yes		UK	Europe		2002			cow									milk		422	375		156	192	216	238
2177	SUD467	yes	yes		UK	Europe					cow									milk		423	5		157	193	217	239
2178	SUD289	yes	yes		UK	Europe		2002			cow									milk		424	4		149	185	209	230
2179	SUD290	yes	yes		UK	Europe		2002			cow									milk		425	33		133	166	185	203
2180	SUD469	yes	yes		UK	Europe					cow									milk		426	5		1	1	1	1
2181	SUD292	yes	yes		UK	Europe		2002			cow									milk		427	496		122	153	218	240
2182	SUD470	yes	yes		UK	Europe					cow									milk		428	1323		142	177	201	241
2183	SUD295	yes	yes		UK	Europe		2002			cow									milk		429	10		1	8	9	10
2184	SUD298	yes	yes		UK	Europe		2002			cow									milk		411	5		1	1	1	1
2185	SUD299	yes	yes		UK	Europe		2002			cow									milk		430	20		9	10	64	242
2186	SUD300	yes	yes		UK	Europe		2002			cow									milk		431	26		145	181	205	225
2187	SUD475	yes	yes		UK	Europe		2002			cow									milk		432	23		12	13	14	15
2188	SUD301	yes	yes		UK	Europe		2002			cow									milk		433	4		149	185	209	230
2189	SUD302	yes	yes		UK	Europe		2002			cow									milk		434	5		61	127	144	154
2190	SUD478	yes	yes		UK	Europe					cow									milk		435	6		1	2	3	196
2191	SUD303	yes	yes		UK	Europe		2002			cow									milk		436	10		1	8	9	243
2192	SUD479	yes	yes		UK	Europe					cow									milk		437	45		19	21	22	23
2193	SUD304	yes	yes		UK	Europe		2002			cow									milk		438	71		141	176	200	219
2194	SUD308	yes	yes		UK	Europe		2002			cow									milk		439	6		1	162	190	208
2195	SUD309	yes	yes		UK	Europe		2002			cow									milk		440	6		1	143	195	213
2196	SUD311	yes	yes		UK	Europe		2002			cow									milk		441	6		1	143	195	213
2197	SUD314	yes	yes		UK	Europe		2002			cow									milk		442	35		18	20	21	22
2198	SUD316	yes	yes		UK	Europe		2002			cow									milk		443	8		154	190	214	244
2199	SUD485	yes	yes		UK	Europe		2002			cow									milk		444	1368		158	194	219	245
2200	SUD319	yes	yes		UK	Europe		2002			cow									milk		445	6		1	143	195	213
2201	SUD486	yes	yes		UK	Europe		2020			cow									milk		446	71		141	176	200	219
2202	SUD320	yes	yes		UK	Europe		2002			cow									milk		358; 447	6		1	143	195	213
2203	SUD487	yes	yes		UK	Europe		2020			cow									milk		448	5		6	6	7	7
2204	SUD488	yes	yes		UK	Europe		2002			cow									milk		449	368		159	195	220	246
2205	SUD489	yes	yes		UK	Europe		2002			cow									milk		450	26		13	14	15	16
2206	SUD326	yes	yes		UK	Europe		2002			cow									milk		403	36		146	182	206	226
2207	SUD490	yes	yes		UK	Europe		2002			cow									milk		451	1508		160	196	221	247
2208	SUD327	yes	yes		UK	Europe		2002			cow									milk		452	1474		123	197	222	248
2209	SUD491	yes	yes		UK	Europe		2002			cow									milk		453	43		122	153	172	188
2210	SUD328	yes	yes		UK	Europe		2002			cow									milk		454	1491		161	198	223	249
2211	SUD492	yes	yes		UK	Europe		2002			cow									milk		455	1489		11	12	13	14
2212	SUD329	yes	yes		UK	Europe		2002			cow									milk		456	6		1	143	195	213
2213	SUD493	yes	yes		UK	Europe		2002			cow									milk		457	1485		162	199	224	250
2214	SUD330	yes	yes		UK	Europe		2002			cow									milk		458	1369		163	200	225	251
2215	SUD494	yes	yes		UK	Europe		2002			cow									milk		459	6		1	162	190	208
2216	SUD331	yes	yes		UK	Europe		2002			cow									milk		460	4		149	185	209	230
2217	SUD495	yes	yes		UK	Europe		2002			cow									milk		461	43		122	153	172	188
2218	SUD332	yes	yes		UK	Europe		2002			cow									milk		462	5		1	1	1	1
2219	SUD496	yes	yes		UK	Europe		2002			cow									milk		463	1474		3	3	4	4
2220	SUD333	yes	yes		UK	Europe		2002			cow									milk		464	328		164	201	226	252
2221	SUD497	yes	yes		UK	Europe		2002			cow									milk		465; 523	10		1	8	9	10
2222	SUD340	yes	yes		UK	Europe		2002			cow									milk		358; 447	6		1	143	195	213
2223	SUD511	yes	yes		UK	Europe		2002			cow									milk		466	5		1	1	1	1
2224	SUD341	yes	yes		UK	Europe		2002			cow									milk		467	6		165	202	227	253
2225	SUD514	yes	yes		UK	Europe		2002			cow									milk		468	24		11	12	13	14
2226	SUD342	yes	yes		UK	Europe		2002			cow									milk		469	4		149	185	209	230
2227	SUD63	yes	yes		UK	Europe		1995			cow									milk		470	20		9	10	64	178
2228	SUD344	yes	yes		UK	Europe		2002			cow									milk		471	510		166	203	228	254
2229	SUD67	yes	yes		UK	Europe		1995			cow									milk		226; 472	60		57	139	156	167
2230	SUD345	yes	yes		UK	Europe		2002			cow									milk		473	1553		167	204	229	255
2232	SUD347	yes	yes		UK	Europe		2002			cow									milk		474	32		15	205	230	256
2233	SUD76	yes	yes		UK	Europe		1997			cow									milk		475	62		168	206	231	257
2234	SUD348	yes	yes		UK	Europe		2002			cow									milk		476	5		1	1	1	1
2235	SUD353	yes	yes		UK	Europe		2002			cow									milk		477	20		9	10	64	242
2236	SUD355	yes	yes		UK	Europe		2002			cow									milk		478	1370		169	207	232	258
2237	SUD87	yes	yes		UK	Europe		1996			cow									milk		479	66		105	128	145	155
2238	SUD362	yes	yes		UK	Europe		2002			cow									milk		480	26		145	181	205	225
2239	SUD97	yes	yes		UK	Europe		1997			cow									milk		481	5		61	127	144	154
2240	SUD459	yes	yes		UK	Europe		2002			cow									milk		482	5		6	6	7	7
2241	SUD346	yes	yes		UK	Europe		2002			cow									milk		483	1550		170	208	233	259
2242	SUD468	yes	yes		UK	Europe		2002			cow									milk		291; 484	1489		11	12	13	14
2243	SUD432	yes	yes		UK	Europe		2002			cow									milk		485	45		19	21	22	23
2244	SUD441	yes	yes		UK	Europe		2002			cow									milk		24; 25; 385; 396	26		13	14	15	16
2245	SUD450	yes	yes		UK	Europe		2002			cow									milk		318	26		13	14	15	16
2246	SUD483	yes	yes		UK	Europe		2002			cow									milk		486	1489		106	152	171	187
2247	SUD471	yes	yes		UK	Europe		2002			cow									milk		487	36		146	182	206	226
2248	SUD105	yes	yes		UK	Europe		1997			cow									milk		488	6		106	131	148	158
2249	SUD75	yes	yes		UK	Europe		1996			cow									milk		489	62		168	206	231	257
2250	SUD296	yes	yes		UK	Europe		2002			cow									milk		490	5		6	6	7	7
2251	SUD84	yes	yes		UK	Europe		1997			cow									milk		491	59		111	137	234	260
2252	SUD322	yes	yes		UK	Europe		2002			cow									milk		416; 492	1371		151	187	211	233
2253	SUD79	yes	yes		UK	Europe		2000			cow									milk		493	1372		171	209	235	261
2254	SUD325	yes	yes		UK	Europe		2002			cow									milk		330	1534		124	155	174	190
2255	Su-07	no	yes		Germany	Europe	Hesse	2019	2019-07-18	Sf GbR	cow	DSB	mastitis (clinical)	19286	2	1	>20 weeks	0 day	cow udder lh	milk		494	1374		172	210	236	262
2256	Su-08	no	yes		Germany	Europe	Hesse	2019	2019-07-18	Sf GbR	cow	DSB	mastitis (clinical)	57414	4	2	0-4 weeks	0 day	cow udder lh	milk		495	1374		173	211	237	263
2257	Su-10	no	yes		Germany	Europe	Hesse	2019	2019-07-18	Sf GbR	cow	DSB	mastitis (clinical)	53253	2	1	>20 weeks	0 day	cow udder rf	milk		496	1374		172	210	236	262
2258	Su-12	no	yes		Germany	Europe	Hesse	2016	2016-09-07	St GbR	cow	DRB	mastitis (clinical)	81930	6	4	>30 weeks	0 day	cow udder lf	milk		497; 501	1373		172	210	238	264
2259	Su-13	no	yes		Germany	Europe	Hesse	2016	2016-09-07	St GbR	cow	DSB	mastitis (clinical)	87934	7	5	>30 weeks	0 day	cow udder lh	milk		497; 501	1373		172	210	238	264
2260	Su-14	no	yes		Germany	Europe	Hesse	2016	2016-09-07	St GbR	cow	DSB	mastitis (clinical)	81923	7	5	0-4 weeks	0 day	cow udder rf	milk		497; 501	1373		172	210	238	264
2261	Su-15	no	yes		Germany	Europe	Hesse	2016	2016-09-07	St GbR	cow	DSB	mastitis (clinical)	84749	6	4	5-10 weeks	0 day	cow udder rf	milk		498	1373		172	210	238	264
2262	Su-16	no	yes		Germany	Europe	Hesse	2016	2016-09-07	St GbR	cow	DSB	mastitis (clinical)	84749	6	4	5-10 weeks	0 day	cow udder rh	milk		497; 501	1373		172	210	238	264
2263	Su-17	no	yes		Germany	Europe	Hesse	2016	2016-09-07	St GbR	cow	DSB	mastitis (clinical)	84749	6	4	5-10 weeks	0 day	cow udder lf	milk		497; 501	1373		172	210	238	264
2264	Su-18	no	yes		Germany	Europe	Hesse	2016	2016-09-07	St GbR	cow	DSB	mastitis (clinical)	84749	6	4	5-10 weeks	0 day	cow udder lh	milk		499	1373		172	210	238	264
2265	Su-19	no	yes		Germany	Europe	Hesse	2016	2016-09-07	St GbR	cow	DSB	mastitis (clinical)	78799	9	7	>10 weeks	0 day	cow udder lf	milk		497; 501	1373		172	210	238	264
2266	Su-20	no	yes		Germany	Europe	Hesse	2016	2016-09-07	St GbR	cow	DSB	mastitis (clinical)	81923	7	5	0-4 weeks	0 day	cow udder rf	milk		500	1373		172	210	238	264
2267	Su-21	no	yes		Germany	Europe	Hesse	2016	2016-09-06	St GbR	cow	DSB	mastitis (clinical)	78799	9	7	>10 weeks	0 day	cow udder lf	milk		501	1373		172	210	238	264
2268	Su-22	no	yes		Germany	Europe	Hesse	2016	2016-09-06	St GbR	cow	DSB	mastitis (clinical)	87934	7	5	>30 weeks	0 day	cow udder lh	milk		497; 501	1373		172	210	238	264
2269	Su-24	no	yes		Germany	Europe	Hesse	2016	2016-08-31	St GbR	cow	DSB	mastitis (clinical)	84749	6	4	5-10 weeks	0 day	cow udder rf	milk		497; 501	1373		172	210	238	264
2270	Su-01	no	yes		Germany	Europe	Rheinland-Pfalz	2019	2019-07-11	Lp	cow	DSB	mastitis (clinical)	41621	11	8	>10 weeks	0 day	cow udder rf	milk		502	1375		174	212	239	265
2271	Su-02	no	yes		Germany	Europe	Rheinland-Pfalz	2019	2019-07-11	Lp	cow	DSB	mastitis (clinical)	546	7	5	5-10 weeks	0 day	cow udder rh	milk		503	1375		174	212	239	265
2272	Su-03	no	yes		Germany	Europe	Rheinland-Pfalz	2019	2019-07-11	Lp	cow	DSB	mastitis (clinical)	63298	5	3	>10 weeks	0 day	cow udder rf	milk		504	1377		175	213	240	266
2273	Su-04	no	yes		Germany	Europe	Rheinland-Pfalz	2019	2019-07-11	Lp	cow	DSB	mastitis (clinical)	68310	8	6	>10 weeks	0 day	cow udder lf	milk		505	1378		176	214	241	267
2274	Su-05	no	yes		Germany	Europe	Rheinland-Pfalz	2019	2019-07-11	Lp	cow	DSB	mastitis (clinical)	63253	5	3	>10 weeks	0 day	cow udder lh	milk		506	1379		177	215	242	268
2275	Su-09	no	yes		Germany	Europe	Hesse	2019	2019-07-18	Sf GbR	cow	DSB	mastitis (clinical)	91208	5	3	>30 weeks	0 day	cow udder lf	milk		507	1374		172	210	236	262
2276	Su-06	no	yes		Germany	Europe	Hesse	2019	2019-07-18	Sf GbR	cow	DSB	mastitis (clinical)	17037	5	3	0-4 weeks	0 day	cow udder rf	milk		508	931		173	211	237	263
2277	Su-11	no	yes		Germany	Europe	Hesse	2016	2016-09-07	St GbR	cow	DSB	mastitis (clinical)	81930	6	4	>30 weeks	0 day	cow udder lf	milk		509	964		178	216	243	269
2278	Su-23	no	yes		Germany	Europe	Hesse	2016	2016-09-07	St GbR	cow	DSB	mastitis (clinical)	81930	6	4	>30 weeks	0 day	cow udder lf	milk		510	964		178	216	243	269
2323	SU-COL-2	no	yes		Colombia	South America	Antioquia	2021	2021-07-01		cow		mastitis (sub-clinical)	44-Mema	0	0	>10 weeks	0 day	udder	milk		511	1426		179	217	244	270
2324	SU-COL-3	no	yes		Colombia	South America	Antioquia	2021	2021-07-01		cow		mastitis (sub-clinical)	32-Aleli	0	0	>10 weeks	0 day	udder	milk		512	1427		180	218	245	271
2325	SU-COL-5	no	yes		Colombia	South America	Antioquia	2021	2021-07-01		cow		mastitis (sub-clinical)	1824-Luciana	0	0	>10 weeks	0 day	udder	milk		513	1428		181	219	246	272
2326	SU-COL-6	no	yes		Colombia	South America	Antioquia	2021	2021-08-01		cow		mastitis (sub-clinical)	404	0	0	>10 weeks	0 day	udder	milk		514	1435		182	220	247	273
2327	SU-COL-7	no	yes		Colombia	South America	Antioquia	2021	2021-08-01		cow		mastitis (sub-clinical)	128	0	0	>10 weeks	0 day	udder	milk		515	1429		183	221	248	274
2328	SU-COL-8	no	yes		Colombia	South America	Antioquia	2021	2021-08-01		cow		mastitis (sub-clinical)	706	0	0	>10 weeks	0 day	udder	milk		516	1430		184	222	249	275
2329	SU-COL-9	no	yes		Colombia	South America	Antioquia	2021	2021-08-01		cow		mastitis (sub-clinical)	206-Camelia	0	0	>10 weeks	0 day	udder	milk		517	1431		185	223	250	276
2330	SU-COL-10	no	yes		Colombia	South America	Antioquia	2021	2021-08-01		cow		mastitis (sub-clinical)	22777756	0	0	>10 weeks	0 day	udder	milk		518	1432		186	224	251	277
2331	SU-COL-11	no	yes		Colombia	South America	Antioquia	2021	2021-05-01		cow		mastitis (sub-clinical)	2939-Cosiaca	0	0	>10 weeks	0 day	udder	milk		519	1433		187	225	252	278
2332	SU-COL-12	no	yes		Colombia	South America	Antioquia	2021	2021-05-01		cow		mastitis (sub-clinical)	90019-Julia	0	0	>10 weeks	0 day	udder	milk		520	1434		188	226	253	279
2336	SUD515	yes	yes		UK	Europe		2002			cow									milk		521	71		141	176	200	219
2337	SUD519	yes	yes		UK	Europe		2002			cow									milk		522	48		189	227	254	280
2338	SUD520	yes	yes		UK	Europe		2002			cow									milk		523	10		1	8	9	10
2339	SUD69	yes	yes		UK	Europe		1997			cow									milk		524	6		106	131	148	281
2340	SUD726	yes	yes		UK	Europe		2002			cow									milk		525	6		1	66	72	282
2341	SUD727	yes	yes		UK	Europe		2002			cow									milk		526	26		13	14	15	16
2342	SUD728	yes	yes		UK	Europe		2002			cow									milk		527	1538		190	228	255	283
2343	SUD729	yes	yes		UK	Europe		2002			cow									milk		528	1474		3	3	4	4
2344	SUD730	yes	yes		UK	Europe		2002			cow									milk		295; 307; 401	6		1	2	2	2
2345	SUD731	yes	yes		UK	Europe		2002			cow									milk		528	1474		3	3	4	4
2346	SUD733	yes	yes		UK	Europe		2002			cow									milk		338; 529	5		1	162	181	198
2347	SUD736	yes	yes		UK	Europe		2002			cow									milk		443	8		154	190	214	244
2348	SUD740	yes	yes		Denmark	Europe		2003			cow									milk		530	576		158	194	256	284
2349	SUD742	yes	yes		Denmark	Europe		2003			cow									milk		531	1660		191	229	257	285
2350	SUD743	yes	yes		Denmark	Europe		2003			cow									milk		532	1497		192	230	258	286
2351	SUD744	yes	yes		Denmark	Europe		2003			cow									milk		533	1546		193	231	259	287
2352	SUD745	yes	yes		Denmark	Europe		2003			cow									milk		534	316		192	232	260	288
2353	SUD747	yes	yes		Denmark	Europe		2003			cow									milk		535	1389		194	233	261	289
2354	SUD748	yes	yes		Denmark	Europe		2003			cow									milk		536	1543		195	234	262	290
2355	SUD749	yes	yes		Denmark	Europe		2003			cow									milk		537	1513		196	235	263	291
2356	SUD750	yes	yes		Denmark	Europe		2003			cow									milk		538	1492		197	236	264	292
2357	SUD751	yes	yes		Denmark	Europe		2003			cow									milk		539	1481		198	237	265	293
2358	SUD521	yes	yes		UK	Europe		2022			cow		mastitis (clinical)							milk		540	1549		199	238	266	294
2359	SUD522	yes	yes		UK	Europe		2022			cow		mastitis (clinical)							milk		541	1528		200	239	267	295
2360	SUD523	yes	yes		UK	Europe		2022			cow		mastitis (clinical)							milk		542	1476		201	240	268	296
2361	SUD524	yes	yes		UK	Europe		2022			cow		mastitis (clinical)							milk		543	233		202	241	269	297
2362	SUD525	yes	yes		UK	Europe		2022			cow		mastitis (clinical)							milk		543	233		202	241	269	297
2363	SUD526	yes	yes		UK	Europe		2022			cow		mastitis (clinical)							milk		544	1502		203	242	270	298
2364	SUD527	yes	yes		UK	Europe		2022			cow		mastitis (clinical)							milk		545	510		204	243	271	299
2365	SUD528	yes	yes		UK	Europe		2022			cow		mastitis (clinical)							milk		546	1495		205	244	272	300
2366	SUD529	yes	yes		UK	Europe		2022			cow		mastitis (clinical)							milk		547	1526		206	245	273	301
2367	SUD530	yes	yes		UK	Europe		2022			cow		mastitis (clinical)							milk		548	1533		207	246	274	302
2368	SUD531	yes	yes		UK	Europe		2022			cow		mastitis (clinical)							milk		549	1486		208	247	275	303
2369	SUD532	yes	yes		UK	Europe		2022			cow		mastitis (clinical)							milk		550	1529		51	248	276	304
2370	SUD533	yes	yes		UK	Europe		2022			cow		mastitis (clinical)							milk		551	1480		209	249	277	305
2371	SUD534	yes	yes		UK	Europe		2022			cow		mastitis (clinical)							milk		552	5		210	250	278	306
2372	SUD535	yes	yes		UK	Europe		2022			cow		mastitis (clinical)							milk		553	360		211	251	279	307
2373	SUD536	yes	yes		UK	Europe		2022			cow		mastitis (clinical)							milk		554	1638		212	252	280	308
2374	SUD537	yes	yes		UK	Europe		2022			cow		mastitis (clinical)							milk		555	1647		213	253	281	309
2375	SUD538	yes	yes		UK	Europe		2022			cow		mastitis (clinical)							milk		556	24		214	254	282	310
2376	SUD539	yes	yes		UK	Europe		2022			cow		mastitis (clinical)							milk		557	5		215	255	283	311
2377	SUD540	yes	yes		UK	Europe		2022			cow		mastitis (clinical)							milk		558	233		216	256	284	312
2378	SUD541	yes	yes		UK	Europe		2022			cow		mastitis (clinical)							milk		559	307		217	257	285	313
2379	SUD542	yes	yes		UK	Europe		2022			cow		mastitis (clinical)							milk			589
2380	SUD543	yes	yes		UK	Europe		2022			cow		mastitis (clinical)							milk		560	361		218	258	286	314
2381	SUD544	yes	yes		UK	Europe		2022			cow		mastitis (clinical)							milk		561	1626		219	259	287	315
2382	SUD545	yes	yes		UK	Europe		2022			cow		mastitis (clinical)							milk		562	1498		220	260	288	316
2383	SUD546	yes	yes		UK	Europe		2022			cow		mastitis (clinical)							milk		563	6		1	66	72	317
2384	SUD547	yes	yes		UK	Europe		2022			cow		mastitis (clinical)							milk		564	1627		203	261	289	318
2385	SUD548	yes	yes		UK	Europe		2022			cow		mastitis (clinical)							milk		565	1489		221	262	290	319
2386	SUD549	yes	yes		UK	Europe		2022			cow		mastitis (clinical)							milk		566	1477		222	263	291	320
2387	SUD550	yes	yes		UK	Europe		2022			cow		mastitis (clinical)							milk		567	1514		223	264	292	321
2388	SUD551	yes	yes		UK	Europe		2022			cow		mastitis (clinical)							milk		568	1631		224	265	293	322
2389	SUD552	yes	yes		UK	Europe		2022			cow		mastitis (clinical)							milk		569	1475		225	266	294	323
2390	SUD553	yes	yes		UK	Europe		2022			cow		mastitis (clinical)							milk		570	22		226	267	295	324
2391	SUD554	yes	yes		UK	Europe		2022			cow		mastitis (clinical)							milk		571	1475		227	268	296	325
2392	SUD555	yes	yes		UK	Europe		2022			cow		mastitis (clinical)							milk		572	335		228	269	297	326
2393	SUD556	yes	yes		UK	Europe		2022			cow		mastitis (clinical)							milk		573	1519		229	270	298	327
2394	SUD557	yes	yes		UK	Europe		2022			cow		mastitis (clinical)							milk		574	22		230	271	299	328
2395	SUD558	yes	yes		UK	Europe		2022			cow		mastitis (clinical)							milk		575	589		231	272	300	329
2396	SUD559	yes	yes		UK	Europe		2022			cow		mastitis (clinical)							milk		576	1506		232	273	301	330
2397	SUD560	yes	yes		UK	Europe		2022			cow		mastitis (clinical)							milk		577	1501		233	274	302	331
2398	SUD561	yes	yes		UK	Europe		2022			cow		mastitis (clinical)							milk		578	1499		211	275	303	332
2399	SUD562	yes	yes		UK	Europe		2022			cow		mastitis (clinical)							milk		579	6		234	276	304	333
2400	SUD563	yes	yes		UK	Europe		2022			cow		mastitis (clinical)							milk		580	6		235	277	305	334
2401	SUD564	yes	yes		UK	Europe		2022			cow		mastitis (clinical)							milk		581	354		236	278	306	335
2402	SUD565	yes	yes		UK	Europe		2022			cow		mastitis (clinical)							milk		582	1632		237	279	307	336
2403	SUD566	yes	yes		UK	Europe		2022			cow		mastitis (clinical)							milk		583	1490		238	280	308	337
2404	SUD567	yes	yes		UK	Europe		2022			cow		mastitis (clinical)							milk		584	22		239	281	309	338
2405	SUD568	yes	yes		UK	Europe		2022			cow		mastitis (clinical)							milk		585	1946		237	282	310	339
2406	SUD569	yes	yes		UK	Europe		2022			cow		mastitis (clinical)							milk		586	332		240	283	311	340
2407	SUD570	yes	yes		UK	Europe		2022			cow		mastitis (clinical)							milk		587	1667		241	284	312	341
2408	SUD571	yes	yes		UK	Europe		2022			cow		mastitis (clinical)							milk		588	4		242	285	313	342
2409	SUD572	yes	yes		UK	Europe		2022			cow		mastitis (clinical)							milk		589	233		243	286	314	343
2410	SUD573	yes	yes		UK	Europe		2022			cow		mastitis (clinical)							milk		590	361		218	258	315	344
2411	SUD574	yes	yes		UK	Europe		2022			cow		mastitis (clinical)							milk		591	1541		244	287	316	345
2412	SUD575	yes	yes		UK	Europe		2022			cow		mastitis (clinical)							milk		592	1618		213	288	317	346
2413	SUD576	yes	yes		UK	Europe		2022			cow		mastitis (clinical)							milk		593	1149		245	289	318	347
2414	SUD577	yes	yes		UK	Europe		2022			cow		mastitis (clinical)							milk		594	22		246	290	319	348
2415	SUD578	yes	yes		UK	Europe		2022			cow		mastitis (clinical)							milk		595	1522		247	291	320	349
2416	SUD579	yes	yes		UK	Europe		2022			cow		mastitis (clinical)							milk		596	1548		248	292	321	350
2417	SUD580	yes	yes		UK	Europe		2022			cow		mastitis (clinical)							milk		597	1499		211	275	322	351
2418	SUD581	yes	yes		UK	Europe		2022			cow		mastitis (clinical)							milk		598	1505		249	293	323	352
2419	SUD582	yes	yes		UK	Europe		2022			cow		mastitis (clinical)							milk		599	35		250	294	324	353
2420	SUD583	yes	yes		UK	Europe		2022			cow		mastitis (clinical)							milk		600	1520		251	295	325	354
2421	SUD584	yes	yes		UK	Europe		2022			cow		mastitis (clinical)							milk		601	1619		252	296	326	355
2422	SUD585	yes	yes		UK	Europe		2022			cow		mastitis (clinical)							milk		602	1544		253	297	327	356
2423	SUD586	yes	yes		UK	Europe		2022			cow		mastitis (clinical)							milk		603	1622		254	298	328	357
2424	SUD587	yes	yes		UK	Europe		2022			cow		mastitis (clinical)							milk		604	1510		255	299	329	358
2425	SUD588	yes	yes		UK	Europe		2022			cow		mastitis (clinical)							milk			1540
2426	SUD589	yes	yes		UK	Europe		2022			cow		mastitis (clinical)							milk		605	1515		256	300	330	359
2427	SUD590	yes	yes		UK	Europe		2022			cow		mastitis (clinical)							milk		606	558		203	301	331	360
2428	SUD591	yes	yes		UK	Europe		2022			cow		mastitis (clinical)							milk		607	1547		257	302	332	361
2429	SUD592	yes	yes		UK	Europe		2022			cow		mastitis (clinical)							milk			1591
2430	SUD593	yes	yes		UK	Europe		2022			cow		mastitis (clinical)							milk		608	360		258	303	333	362
2431	SUD594	yes	yes		UK	Europe		2022			cow		mastitis (clinical)							milk		609	22		259	304	334	363
2432	SUD595	yes	yes		UK	Europe		2022			cow		mastitis (clinical)							milk		610	22		239	305	335	364
2433	SUD596	yes	yes		UK	Europe		2022			cow		mastitis (clinical)							milk		611	1511		260	306	336	365
2434	SUD597	yes	yes		UK	Europe		2022			cow		mastitis (clinical)							milk		612	623		261	307	337	366
2435	SUD598	yes	yes		UK	Europe		2022			cow		mastitis (clinical)							milk		613	509		262	308	338	367
2436	SUD599	yes	yes		UK	Europe		2022			cow		mastitis (clinical)							milk		614	22		135	309	339	368
2437	SUD600	yes	yes		UK	Europe		2022			cow		mastitis (clinical)							milk		615	1537		263	310	340	369
2438	SUD601	yes	yes		UK	Europe		2022			cow		mastitis (clinical)							milk		616	1500		264	311	341	370
2439	SUD602	yes	yes		UK	Europe		2022			cow		mastitis (clinical)							milk		617	6		265	312	342	371
2440	SUD603	yes	yes		UK	Europe		2022			cow		mastitis (clinical)							milk		618	360		266	313	343	372
2441	SUD604	yes	yes		UK	Europe		2022			cow		mastitis (clinical)							milk		619	1539		267	314	344	373
2442	SUD605	yes	yes		UK	Europe		2022			cow		mastitis (clinical)							milk		620	5		268	315	345	374
2443	SUD606	yes	yes		UK	Europe		2022			cow		mastitis (clinical)							milk		621	1593		269	316	346	375
2444	SUD607	yes	yes		UK	Europe		2022			cow		mastitis (clinical)							milk		622	1518		270	317	347	376
2445	SUD608	yes	yes		UK	Europe		2022			cow		mastitis (clinical)							milk		623	335		228	318	348	377
2446	SUD609	yes	yes		UK	Europe		2022			cow		mastitis (clinical)							milk		624	1482		271	319	349	378
2447	SUD610	yes	yes		UK	Europe		2022			cow		mastitis (clinical)							milk		625	1479		272	320	350	379
2448	SUD611	yes	yes		UK	Europe		2022			cow		mastitis (clinical)							milk		626	753		256	300	351	380
2449	SUD612	yes	yes		UK	Europe		2022			cow		mastitis (clinical)							milk		627	1536		273	321	352	381
2450	SUD613	yes	yes		UK	Europe		2022			cow		mastitis (clinical)							milk		628	1507		274	322	353	382
2451	SUD614	yes	yes		UK	Europe		2022			cow		mastitis (clinical)							milk		629	1496		275	323	354	383
2452	SUD615	yes	yes		UK	Europe		2022			cow		mastitis (clinical)							milk		630	24		221	262	290	384
2453	SUD616	yes	yes		UK	Europe		2022			cow		mastitis (clinical)							milk		631	10		276	324	355	385
2454	SUD617	yes	yes		UK	Europe		2022			cow		mastitis (clinical)							milk		632	1530		277	325	356	386
2455	SUD618	yes	yes		UK	Europe		2022			cow		mastitis (clinical)							milk		633	353		135	309	357	387
2456	SUD619	yes	yes		UK	Europe		2022			cow		mastitis (clinical)							milk		634	1581		211	251	358	388
2457	SUD620	yes	yes		UK	Europe		2022			cow		mastitis (clinical)							milk		635	1488		278	326	359	389
2458	SUD621	yes	yes		UK	Europe		2022			cow									milk		636	597		57	69	76	390
2459	SUD622	yes	yes		UK	Europe		2022			cow									milk		637	35		279	327	360	391
2460	SUD623	yes	yes		UK	Europe		2022			cow									milk		638	35		279	327	360	392
2461	SUD624	yes	yes		UK	Europe		2022			cow									milk		639	570		280	328	361	393
2462	SUD625	yes	yes		UK	Europe		2022			cow									milk		640	372		48	55	59	64
2463	SUD626	yes	yes		UK	Europe		2022			cow									milk		641	537		281	329	362	394
2464	SUD627	yes	yes		UK	Europe		2022			cow									milk		642	63		282	330	363	395
2465	SUD628	yes	yes		UK	Europe		2022			cow									milk		643	1512		48	55	364	396
2466	SUD629	yes	yes		UK	Europe		2022			cow									milk		644	233		283	331	365	397
2467	SUD630	yes	yes		UK	Europe		2022			cow									milk		645	70		284	332	366	398
2468	SUD631	yes	yes		UK	Europe		2022			cow									milk		644	233		283	331	365	397
2469	SUD632	yes	yes		UK	Europe		2022			cow									milk		646	597		57	69	76	390
2470	SUD633	yes	yes		UK	Europe		2022			cow									milk		647	1489		106	333	367	399
2471	SUD634	yes	yes		UK	Europe		2022			cow									milk		648	1475		1	334	368	400
2472	SUD635	yes	yes		UK	Europe		2022			cow									milk		649	546		285	335	369	401
2473	SUD636	yes	yes		UK	Europe		2022			cow									milk		650	10		60	336	370	402
2474	SUD637	yes	yes		UK	Europe		2022			cow									milk		651	515		286	337	371	403
2475	SUD638	yes	yes		UK	Europe		2022			cow									milk		652	1523		287	338	372	404
2476	SUD639	yes	yes		UK	Europe		2022			cow									milk		653	4		288	339	373	405
2477	SUD640	yes	yes		UK	Europe		2022			cow									milk		654	361		289	340	374	406
2478	SUD641	yes	yes		UK	Europe		2022			cow									milk		655	1525		290	341	375	407
2479	SUD642	yes	yes		UK	Europe		2022			cow									milk			534
2480	SUD643	yes	yes		UK	Europe		2022			cow									milk		656	528		291	342	376	408
2481	SUD644	yes	yes		UK	Europe		2022			cow									milk		657	5		50	59	63	68
2482	SUD645	yes	yes		UK	Europe		2022			cow									milk		658	1524		292	343	377	409
2483	SUD646	yes	yes		UK	Europe		2022			cow									milk		659	22		293	344	378	410
2484	SUD647	yes	yes		UK	Europe		2022			cow									milk		660	510		166	203	228	411
2485	SUD648	yes	yes		UK	Europe		2022			cow									milk		661	560		294	345	379	412
2486	SUD649	yes	yes		UK	Europe		2022			cow									milk		662	551		295	346	380	413
2487	SUD650	yes	yes		UK	Europe		2022			cow									milk		663	35		106	347	381	414
2488	SUD651	yes	yes		UK	Europe		2022			cow									milk		664	479		296	348	382	415
2489	SUD652	yes	yes		UK	Europe		2022			cow									milk		665	480		297	349	383	416
2490	SUD653	yes	yes		UK	Europe		2022			cow									milk		666	1531		298	350	384	417
2491	SUD654	yes	yes		UK	Europe		2022			cow									milk		667	480		297	349	383	416
2492	SUD655	yes	yes		UK	Europe		2022			cow									milk		91	6		1	60	65	70
2493	SUD656	yes	yes		UK	Europe		2022			cow									milk		93	343		51	61	66	71
2494	SUD657	yes	yes		UK	Europe		2022			cow									milk		668	519		299	351	385	418
2495	SUD658	yes	yes		UK	Europe		2022			cow									milk		669	5		1	1	386	419
2496	SUD659	yes	yes		UK	Europe		2022			cow									milk		670	553		300	352	387	420
2497	SUD660	yes	yes		UK	Europe		2022			cow									milk		671	6		301	353	388	421
2498	SUD661	yes	yes		UK	Europe		2022			cow									milk		672	553		300	352	387	420
2499	SUD662	yes	yes		UK	Europe		2022			cow									milk		673	24		53	63	68	73
2500	SUD663	yes	yes		UK	Europe		2022			cow									milk		674	623		261	307	337	422
2501	SUD664	yes	yes		UK	Europe		2022			cow									milk		675	501		302	354	389	423
2502	SUD665	yes	yes		UK	Europe		2022			cow									milk		676	875		56	67	73	78
2503	SUD666	yes	yes		UK	Europe		2022			cow									milk		677	6		1	66	72	77
2504	SUD667	yes	yes		UK	Europe		2022			cow									milk		678	575		303	355	390	424
2505	SUD668	yes	yes		UK	Europe		2022			cow									milk		679	581		304	356	391	425
2506	SUD669	yes	yes		UK	Europe		2022			cow									milk		680	575		303	355	390	424
2507	SUD670	yes	yes		UK	Europe		2022			cow									milk		681	332		305	357	392	426
2508	SUD671	yes	yes		UK	Europe		2022			cow									milk		682	20		9	10	64	69
2509	SUD672	yes	yes		UK	Europe		2022			cow									milk		101	6		1	66	72	77
2510	SUD673	yes	yes		UK	Europe		2022			cow									milk		683	20		9	10	74	79
2511	SUD674	yes	yes		UK	Europe		2022			cow									milk		684	6		58	71	78	84
2512	SUD675	yes	yes		UK	Europe		2022			cow									milk		685	233		56	68	75	81
2513	SUD676	yes	yes		UK	Europe		2022			cow									milk		686	22		306	358	393	427
2514	SUD677	yes	yes		UK	Europe		2022			cow									milk		687	6		57	69	76	82
2515	SUD678	yes	yes		UK	Europe		2022			cow									milk		688	583		307	359	394	428
2516	SUD679	yes	yes		UK	Europe		2022			cow									milk		689	1489		1	360	395	429
2517	SUD680	yes	yes		UK	Europe		2022			cow									milk		690	603		308	361	396	430
2518	SUD681	yes	yes		UK	Europe		2022			cow									milk		691	584		309	362	397	431
2519	SUD682	yes	yes		UK	Europe		2022			cow									milk		692	558		203	363	398	432
2520	SUD683	yes	yes		UK	Europe		2022			cow									milk		693	626		103	125	399	433
2521	SUD684	yes	yes		UK	Europe		2022			cow									milk		694	6		1	72	79	85
2522	SUD685	yes	yes		UK	Europe		2022			cow									milk		695	604		310	364	400	434
2523	SUD686	yes	yes		UK	Europe		2022			cow									milk		696	1527		311	365	401	435
2524	SUD687	yes	yes		UK	Europe		2022			cow									milk		697	343		51	61	66	436
2525	SUD688	yes	yes		UK	Europe		2022			cow									milk		698	509		95	366	402	437
2526	SUD689	yes	yes		UK	Europe		2022			cow									milk		699	509		95	366	402	437
2527	SUD690	yes	yes		UK	Europe		2022			cow									milk		700	605		312	367	403	438
2528	SUD691	yes	yes		UK	Europe		2022			cow									milk		701	582		313	368	404	439
2529	SUD692	yes	yes		UK	Europe		2022			cow									milk		702	20		9	10	64	440
2530	SUD693	yes	yes		UK	Europe		2022			cow									milk		703	70		314	369	405	441
2531	SUD694	yes	yes		UK	Europe		2022			cow									milk		704	233		315	370	406	442
2532	SUD695	yes	yes		UK	Europe		2022			cow									milk		705	1487		316	371	407	443
2533	SUD696	yes	yes		UK	Europe		2022			cow									milk		706	67		60	74	81	87
2534	SUD697	yes	yes		UK	Europe		2022			cow									milk		707	512		1	372	408	444
2535	SUD698	yes	yes		UK	Europe		2022			cow									milk		708	496		122	153	218	445
2536	SUD699	yes	yes		UK	Europe		2022			cow									milk		709	22		106	152	409	446
2537	SUD700	yes	yes		UK	Europe		2022			cow									milk		710	497		317	374	410	447
2538	SUD701	yes	yes		UK	Europe		2022			cow									milk		711	497		317	374	410	447
2539	SUD702	yes	yes		UK	Europe		2022			cow									milk		712	497		317	374	410	447
2540	SUD703	yes	yes		UK	Europe		2022			cow									milk		713	630		318	375	411	448
2541	SUD704	yes	yes		UK	Europe		2022			cow									milk		714	1489		106	152	412	449
2542	SUD705	yes	yes		UK	Europe		2022			cow									milk		714	1489		106	152	412	449
2543	SUD706	yes	yes		UK	Europe		2022			cow									milk		715	22		106	376	413	450
2544	SUD707	yes	yes		UK	Europe		2022			cow									milk		716	1489		300	377	414	451
2545	SUD708	yes	yes		UK	Europe		2022			cow									milk		717	5		319	378	415	452
2546	SUD709	yes	yes		UK	Europe		2022			cow									milk		718	22		300	377	416	453
2547	SUD710	yes	yes		UK	Europe		2022			cow									milk		719	1521		320	379	417	454
2548	SUD711	yes	yes		UK	Europe		2022			cow									milk		720	233		321	380	418	455
2549	SUD712	yes	yes		UK	Europe		2022			cow									milk		721	22		106	381	419	456
2550	SUD713	yes	yes		UK	Europe		2022			cow									milk		722	22		1	382	420	457
2551	SUD714	yes	yes		UK	Europe		2022			cow									milk		723	512		322	383	421	458
2552	SUD715	yes	yes		UK	Europe		2022			cow									milk		724	23		62	76	83	459
2553	SUD716	yes	yes		UK	Europe		2022			cow									milk		725	553		323	384	422	460
2554	SUD717	yes	yes		UK	Europe		2022			cow									milk		726	6		1	385	423	461
2555	SUD718	yes	yes		UK	Europe		2022			cow									milk		724	23		62	76	83	459
2556	SUD719	yes	yes		UK	Europe		2022			cow									milk		727	931		173	386	424	462
2557	SUD720	yes	yes		UK	Europe		2022			cow									milk		728	1499		211	275	303	463
2558	SUD722	yes	yes		UK	Europe		2022			cow									milk			1503
2559	SUD723	yes	yes		UK	Europe		2022			cow									milk		729	7		324	387	425	464
2579	BAU/MH/Bag-2002	no	yes		Bangladesh	Asia	Savar, Dhaka	2019	2019-05-12		cow		mastitis (clinical)							milk		730	1731		325	388	426	465
2580	BAU/MH/Bag-2021	no	yes		Bangladesh	Asia	Pilkhana, Dhaka	2020	2020-08-01		cow		mastitis (clinical)							milk		730	1731		325	388	426	465
2581	BAU/MH/Bag-2053	no	yes		Bangladesh	Asia	Savar, Dhaka	2020	2020-10-11		cow		mastitis (clinical)							milk		731	1670		326	389	427	466
2582	BAU/MH/Bag-2055	no	yes		Bangladesh	Asia	Trishal, Mymensingh	2020	2020-12-14		cow		mastitis (clinical)							milk		732	1731		325	388	426	465
2583	BAU/MH/Bag-2062	no	yes		Bangladesh	Asia	Trishal, Mymensingh	2020	2020-12-14		cow		mastitis (clinical)							milk		733	1731		325	388	426	465
2584	1349.24	no	yes		New Zealand	Oceania		2014												milk		734	1702		327	390	428	467
2585	1349.57	no	yes		Australia	Oceania		2017												milk		735	1662		328	391	429	468
2586	1349.58	no	yes		Australia	Oceania		2017												milk		736	1732		329	392	430	469
2587	1349.58	no	yes		Australia	Oceania		2016												milk		737	1705		330	393	431	470
2588	1349.58	no	yes		Australia	Oceania		2017												milk		738			331	394	432	471
2589	1349.58	no	yes		Australia	Oceania		2017												milk		739	1705		330	393	431	470
2590	1349.58	no	yes		Australia	Oceania		2017												milk		740	1732		329	392	430	469
2591	1349.58	no	yes		Australia	Oceania		2016												milk		741	1705		330	393	431	470
2592	1349.58	no	yes		Australia	Oceania		2017												milk		742	1705		330	393	433	472
2593	1349.58	no	yes		Australia	Oceania		2017												milk		743	1705		330	393	433	473
2594	1349.58	no	yes		Australia	Oceania		2016												milk		744	1671		332	395	434	474
2595	1349.58	no	yes		Australia	Oceania		2016												milk		745			333	396	435	475
2596	1349.59	no	yes		Australia	Oceania		2016												milk		746	1705		330	393	433	473
2597	1349.59	no	yes		Australia	Oceania		2015												milk		747	1687		334	397	436	476
2598	1349.59	no	yes		Australia	Oceania		2013												milk		748	1705		330	393	433	473
2599	1349.59	no	yes		Australia	Oceania		2013												milk		749			335	398	437	477
2600	1349.59	no	yes		Australia	Oceania		2014												milk		750	190		203	399	438	478
2601	1349.59	no	yes		Australia	Oceania		2013												milk		751	1705		330	393	433	479
2602	1349.59	no	yes		Australia	Oceania		2010												milk		752	741		336	400	439	480
2603	1349.59	no	yes		Australia	Oceania		2014												milk		753	1708		337	401	440	481
2604	1349.59	no	yes		Australia	Oceania		2017												milk		754	1677		338	402	441	482
2605	1349.59	no	yes		Australia	Oceania		2016												milk		755	1677		338	402	441	482
2606	1349.87	no	yes		Australia	Oceania		2019												milk		756	1688		339	403	442	483
2607	1349.87	no	yes		Australia	Oceania		2019												milk		757	1674		340	404	443	484
2608	1349.87	no	yes		Australia	Oceania		2019												milk		758	1625		330	393	444	485
2609	1349.87	no	yes		Australia	Oceania		2019												milk		759	1695		341	405	445	486
2610	1349.87	no	yes		Australia	Oceania		2019												milk		760	1692		342	406	446	487
2611	1349.87	no	yes		Australia	Oceania		2019												milk		761	1692		343	407	447	488
2612	1349.87	no	yes		Australia	Oceania		2019												milk		762	1643		344	408	448	489
2613	1349.87	no	yes		Australia	Oceania		2019												milk		763	1664		345	409	449	490
2614	1349.87	no	yes		Australia	Oceania		2019												milk		761	1692		343	407	447	488
2615	1349.88	no	yes		Australia	Oceania		2019												milk		764	1709		346	410	450	491
2616	1349.88	no	yes		Australia	Oceania		2019												milk		765	1710		346	411	451	492
2617	1349.88	no	yes		Australia	Oceania		2019												milk		766			347	412	452	493
2618	1349.88	no	yes		Australia	Oceania		2019												milk		767	425		348	413	453	494
2619	1349.88	no	yes		Australia	Oceania		2019												milk		768	1683		349	414	454	495
2620	1349.88	no	yes		Australia	Oceania		2019												milk		769	1696		350	415	455	496
2621	1349.88	no	yes		Australia	Oceania		2019												milk		770	1678		351	416	456	497
2622	1349.88	no	yes		Australia	Oceania		2019												milk		771	1679		352	417	457	498
2623	1349.88	no	yes		Australia	Oceania		2019												milk		772	1699		353	418	458	499
2624	1349.88	no	yes		Australia	Oceania		2019												milk		773	1606		330	419	459	500
2625	1349.88	no	yes		Australia	Oceania		2019												milk		774	1681		354	420	460	501
2626	1349.89	no	yes		Australia	Oceania		2019												milk		775	1729		355	421	461	502
2627	1349.89	no	yes		Australia	Oceania		2019												milk		776	1686		203	399	438	503
2628	1349.89	no	yes		Australia	Oceania		2019												milk		777	1666		356	422	462	504
2629	1349.89	no	yes		Australia	Oceania		2019												milk		778	1721		357	423	463	505
2630	1349.89	no	yes		Australia	Oceania		2019												milk		779	1606		330	393	464	506
2631	1349.89	no	yes		Australia	Oceania		2019												milk		780	741		336	400	439	507
2632	1349.89	no	yes		Australia	Oceania		2019												milk		781	1690		358	424	465	508
2633	RA3133	no	no		Australia	Oceania	Queensland	2021	2021-04-03		cow		mastitis (clinical)						cow udder rf	milk		782	1580		359	425	466	509
2634	RA3134	no	no		Australia	Oceania	Queensland	2021	2021-03-28		cow		mastitis (clinical)						cow udder rh	milk		783	1580		359	425	466	509
2635	RA3135	no	no		Australia	Oceania	Queensland	2021	2021-04-11		cow		mastitis (clinical)						cow udder lf	milk		784	1582		360	426	467	510
2636	RA3136	no	no		Australia	Oceania	Queensland	2021	2021-04-17		cow		mastitis (clinical)						cow udder rh	milk		785	1583		361	427	468	511
2637	RA3139	no	no		Australia	Oceania	New South Wales	2021	2021-04-11		cow		mastitis (clinical)						cow udder lh	milk		786	1584		362	428	469	512
2638	RA3140	no	no		Australia	Oceania	Queensland	2021	2021-04-05		cow		mastitis (clinical)						cow udder lh	milk		787	1585		363	429	470	513
2639	RA3142	no	no		Australia	Oceania	Queensland	2021	2021-04-15		cow		mastitis (clinical)						cow udder rf	milk		788	1586		364	430	471	514
2640	RA3143	no	no		Australia	Oceania	Queensland	2021	2021-04-05		cow		mastitis (clinical)						cow udder lf	milk		789	1587		340	404	472	515
2641	RA3145	no	no		Australia	Oceania	Queensland	2021	2021-04-01		cow		mastitis (clinical)						cow udder rf	milk		790	1588		336	400	473	516
2642	RA3146	no	no		Australia	Oceania	Queensland	2021	2021-04-13		cow		mastitis (clinical)						cow udder rh	milk		791	1589		365	431	474	517
2643	RA3148	no	no		Australia	Oceania	Queensland	2021	2021-04-08		cow		mastitis (clinical)						cow udder rh	milk		792	1590		366	432	475	518
2644	RA3149	no	no		Australia	Oceania	Queensland	2021	2021-04-20		cow		mastitis (clinical)						cow udder rh	milk		793	1590		366	432	475	518
2645	RA3150	no	no		Australia	Oceania	Queensland	2021	2021-04-03		cow		mastitis (clinical)						cow udder lf	milk		794	1592		367	433	476	519
2646	RA3151	no	no		Australia	Oceania	Queensland	2021	2021-04-10		cow		mastitis (clinical)						cow udder rf	milk		795	1586		368	434	477	520
2647	RA3152	no	no		Australia	Oceania	Queensland	2021	2021-04-09		cow		mastitis (clinical)						cow udder rh	milk		796	1594		369	435	478	521
2648	RA3153	no	no		Australia	Oceania	Queensland	2021	2021-04-05		cow		mastitis (clinical)						udder	milk		797	1595		370	436	479	522
2649	RA3154	no	no		Australia	Oceania	Queensland	2021	2021-04-07		cow		mastitis (clinical)						cow udder lh	milk		798	1596		371	437	480	523
2650	RA3155	no	no		Australia	Oceania	New South Wales	2021	2021-05-12		cow		mastitis (clinical)						cow udder lh	milk		799	1597		372	438	481	524
2651	RA3156	no	no		Australia	Oceania	Queensland	2021	2021-05-08		cow		mastitis (clinical)						cow udder rh	milk		800	1598		373	439	482	525
2652	RA3158	no	no		Australia	Oceania	Queensland	2021	2021-05-13		cow		mastitis (clinical)						cow udder rf	milk		801	1599		374	440	483	526
2653	RA3159	no	no		Australia	Oceania	Queensland	2021	2021-05-13		cow		mastitis (clinical)						udder	milk
2654	RA3160	no	no		Australia	Oceania	Queensland	2021	2021-04-04		cow		mastitis (clinical)						cow udder lh	milk		802	1803		375	441	484	527
2655	RA3164	no	no		Australia	Oceania	Queensland	2021	2021-05-02		cow		mastitis (clinical)						cow udder rf	milk		803	1601		376	442	485	528
2656	RA3165	no	no		Australia	Oceania	Queensland	2021	2021-05-14		cow		mastitis (clinical)						cow udder rh	milk		804	1602		377	443	486	529
2657	RA3166	no	no		Australia	Oceania	New South Wales	2021	2021-06-02		cow		mastitis (clinical)						cow udder lf	milk		805	1603		378	444	487	530
2658	RA3167	no	no		Australia	Oceania	New South Wales	2021	2021-06-02		cow		mastitis (clinical)						cow udder lf	milk		806	1604		378	444	488	531
2659	RA3169	no	no		Australia	Oceania	Queensland	2021	2021-05-07		cow		mastitis (clinical)						cow udder rh	milk		807	1605		340	445	489	532
2660	RA3170	no	no		Australia	Oceania	Queensland	2021	2021-05-06		cow		mastitis (clinical)						cow udder lh	milk		808	1606		330	419	459	533
2661	RA3171	no	no		Australia	Oceania	Queensland	2021	2021-05-07		cow		mastitis (clinical)						cow udder rf	milk		809	1607		336	446	490	534
2662	RA3173	no	no		Australia	Oceania	Queensland	2021	2021-06-13		cow		mastitis (clinical)						cow udder rf	milk		810	1608		379	447	491	535
2663	RA3174	no	no		Australia	Oceania	Queensland	2021	2021-06-02		cow		mastitis (clinical)						cow udder lf	milk		811	1609		359	425	466	509
2664	RA3176	no	no		Australia	Oceania	New South Wales	2021	2021-06-02		cow		mastitis (clinical)						cow udder lh	milk		812	1610		380	448	492	536
2665	RA3177	no	no		Australia	Oceania	New South Wales	2021	2021-06-23		cow		mastitis (clinical)						cow udder lh	milk		813	1611		381	449	493	537
2666	RA3178	no	no		Australia	Oceania	New South Wales	2021	2021-06-06		cow		mastitis (clinical)						cow udder rh	milk		814	1612		382	450	494	538
2667	RA3179	no	no		Australia	Oceania	New South Wales	2021	2021-06-23		cow		mastitis (sub-clinical)						cow udder rh	milk		815	1613		340	451	495	539
2668	RA3182	no	no		Australia	Oceania	New South Wales	2021	2021-07-05		cow		mastitis (clinical)						cow udder lh	milk		816	1614		383	452	496	540
2669	RA3183	no	no		Australia	Oceania	New South Wales	2021	2021-07-13		cow		mastitis (clinical)						cow udder lf	milk		817	1615		384	453	497	541
2670	RA3184	no	no		Australia	Oceania	Queensland	2021	2021-06-16		cow		mastitis (clinical)						cow udder lh	milk		818	1616		327	454	498	542
2671	RA3186	no	no		Australia	Oceania	Queensland	2021	2021-06-28		cow		mastitis (clinical)						cow udder rf	milk		819	1617		385	455	499	543
2672	RA3187	no	no		Australia	Oceania	Queensland	2021	2021-06-22		cow		mastitis (clinical)						cow udder lf	milk		820	1803		375	441	484	544
2673	RA3188	no	no		Australia	Oceania	Queensland	2021	2021-06-02		cow		mastitis (clinical)						cow udder lh	milk		821	1586		364	430	471	514
2674	RA3189	no	no		Australia	Oceania	Queensland	2021	2021-06-02		cow		mastitis (clinical)						cow udder lh	milk			1620
2675	RA3191	no	no		Australia	Oceania	Queensland	2021	2021-06-16		cow		mastitis (clinical)						cow udder rf	milk		822	1621		386	456	500	545
2676	RA3193	no	no		Australia	Oceania	Queensland	2021	2021-06-17		cow		mastitis (clinical)						cow udder rf	milk		822	1621		386	456	500	545
2677	RA3194	no	no		Australia	Oceania	Queensland	2021	2021-05-26		cow		mastitis (clinical)						cow udder lh	milk		823	1623		387	457	501	546
2678	RA3195	no	no		Australia	Oceania	Queensland	2021	2021-06-14		cow		mastitis (clinical)						cow udder lf	milk		824	1624		356	458	502	547
2679	RA3196	no	no		Australia	Oceania	Queensland	2021	2021-06-22		cow		mastitis (clinical)						cow udder rh	milk		825	1625		330	393	444	548
2680	RA3197	no	no		Australia	Oceania	Queensland	2021	2021-06-21		cow		mastitis (clinical)						cow udder rh	milk		826	1625		330	393	444	548
2681	RA3198	no	no		Australia	Oceania	Queensland	2021	2021-07-13		cow		mastitis (clinical)						cow udder lf	milk		827	1624		356	458	502	549
2682	RA3199	no	no		Australia	Oceania	Queensland	2021	2021-07-13		cow		mastitis (sub-clinical)						udder	milk		828	1628		330	459	503	550
2683	RA3200	no	no		Australia	Oceania	Queensland	2021	2021-07-08		cow		mastitis (clinical)						udder	milk		829	1805		388	460	504	551
2684	RA3201	no	no		Australia	Oceania	Queensland	2021	2021-08-03		cow		mastitis (clinical)						udder	milk		830	1630		389	461	505	552
2685	RA3202	no	no		Australia	Oceania	New South Wales	2021	2021-07-25		cow		mastitis (clinical)						cow udder rf	milk		831	1611		381	449	493	553
2686	RA3203	no	no		Australia	Oceania	Queensland	2021	2021-06-21		cow		mastitis (clinical)						cow udder lh	milk		832	1628		330	459	503	550
2687	RA3204	no	no		Australia	Oceania	Queensland	2021	2021-07-16		cow		mastitis (clinical)						cow udder rf	milk		833	1633		390	462	506	554
2688	RA3205	no	no		Australia	Oceania	Queensland	2021	2021-07-27		cow		mastitis (clinical)						cow udder rf	milk		834	1634		391	463	507	555
2689	RA3207	no	no		Australia	Oceania	Queensland	2021	2021-07-20		cow		mastitis (clinical)						cow udder lh	milk		835	1635		360	426	508	556
2690	RA3208	no	no		Australia	Oceania	New South Wales	2021	2021-08-07		cow		mastitis (clinical)						cow udder rf	milk		836	1636		392	464	509	557
2691	RA3211	no	no		Australia	Oceania	Queensland	2021	2021-08-16		cow		mastitis (clinical)						cow udder lh	milk		837			393	465	510	558
2692	RA3212	no	no		Australia	Oceania	Queensland	2021	2021-08-20		cow		mastitis (clinical)						cow udder lf	milk		838	1637		394	466	511	559
2693	RA3213	no	no		Australia	Oceania	Queensland	2021	2021-07-26		cow		mastitis (clinical)						cow udder rf	milk		839	1587		340	404	472	560
2694	RA3214	no	no		Australia	Oceania	Queensland	2021	2021-07-14		cow		mastitis (clinical)						cow udder lh	milk		840	1639		395	467	512	561
2695	RA3215	no	no		Australia	Oceania	Queensland	2021	2021-07-21		cow		mastitis (clinical)						cow udder rf	milk		841	1640		396	468	513	562
2696	RA3216	no	no	Mixed species determined by rMLST - contaminated sample	Australia	Oceania							mastitis (clinical)										1641
2697	RA3222	no	no		Australia	Oceania	New South Wales	2021	2021-08-27		cow		mastitis (clinical)						cow udder lf	milk		842	1642		397	469	514	563
2698	RA3224	no	no		Australia	Oceania	New South Wales	2021	2021-09-06		cow		mastitis (clinical)						cow udder lh	milk		843	1643		344	408	448	564
2699	RA3225	no	no		Australia	Oceania	Queensland	2021	2021-10-09		cow		mastitis (clinical)						cow udder lh	milk		844	1644		398	470	515	565
2700	RA3228	no	no		Australia	Oceania	New South Wales	2021	2021-10-09		cow		mastitis (clinical)						cow udder lh	milk		845	1645		399	471	516	566
2701	RA3229	no	no		Australia	Oceania	New South Wales	2021	2021-08-02		cow		mastitis (clinical)						cow udder rh	milk		846	1646		400	472	517	567
2702	RA3230	no	no		Australia	Oceania	Queensland	2021	2021-07-12		cow		mastitis (clinical)						cow udder lh	milk		847	1586		364	430	518	568
2703	RA3231	no	no		Australia	Oceania	Queensland	2021	2021-09-28		cow		mastitis (clinical)						cow udder rf	milk		848	1648		401	473	519	569
2704	RA3233	no	no		Australia	Oceania	Queensland	2021	2021-09-10		cow		mastitis (clinical)						cow udder lf	milk		849	1649		203	399	520	570
2705	RA3234	no	no		Australia	Oceania	Queensland	2021	2021-09-09		cow		mastitis (clinical)						cow udder rh	milk		850	1650		402	474	521	571
2706	RA3235	no	no		Australia	Oceania	Queensland	2021	2021-09-22		cow		mastitis (clinical)						cow udder lh	milk		851	1651		403	475	522	572
2707	RA3236	no	no		Australia	Oceania	Queensland	2021	2021-09-10		cow		mastitis (clinical)						cow udder rh	milk		852	1652		404	476	523	573
2708	RA3239	no	no		Australia	Oceania	New South Wales	2021	2021-11-10		cow		mastitis (clinical)						udder	milk		853	1653		405	477	524	574
2709	RA3240	no	no		Australia	Oceania	New South Wales	2021	2021-11-10		cow		mastitis (clinical)						udder	milk		854	1654		406	478	525	575
2710	RA3241	no	no		Australia	Oceania	New South Wales	2021	2021-11-10		cow		mastitis (clinical)						udder	milk		855	1655		407	479	526	576
2711	RA3242	no	no		Australia	Oceania	New South Wales	2021	2021-11-10		cow		mastitis (clinical)						udder	milk		856	1656		408	480	527	577
2712	RA3243	no	no		Australia	Oceania	New South Wales	2021	2021-11-10		cow		mastitis (clinical)						udder	milk		857	1657		409	481	528	578
2713	RA3244	no	no		Australia	Oceania	New South Wales	2021	2021-11-10		cow		mastitis (clinical)						udder	milk		858	1658		410	482	529	579
2714	RA3245	no	no		Australia	Oceania	New South Wales	2021	2021-11-10		cow		mastitis (clinical)						udder	milk		859	1659		349	483	530	580
2715	RA3246	no	no		Australia	Oceania	Queensland	2021	2021-11-15		cow		mastitis (clinical)						cow udder rh	milk		860	1606		330	419	459	581
2716	RA3248	no	no		Australia	Oceania	Queensland	2021	2021-11-14		cow		mastitis (clinical)						cow udder lf	milk		861	1635		360	426	508	582
2717	RA3249	no	no		Australia	Oceania	Queensland	2021	2021-11-29		cow		mastitis (clinical)						udder	milk		862	1628		330	484	531	583
2718	RA3251	no	no		Australia	Oceania	Queensland	2021	2021-10-26		cow		mastitis (clinical)						cow udder lf	milk		863	1663		411	485	532	584
2719	RA3253	no	no		Australia	Oceania	Queensland	2021	2021-09-26		cow		mastitis (clinical)						cow udder lf	milk		864	1588		336	400	439	585
2720	RA3255	no	no		Australia	Oceania	Queensland	2021	2021-10-08		cow		mastitis (clinical)						cow udder lf	milk		865	1665		412	486	533	586
2721	RA3256	no	no		Australia	Oceania	Queensland	2021	2021-10-10		cow		mastitis (clinical)						cow udder lf	milk		866	1806		340	487	534	587
2722	RA3257	no	no		Australia	Oceania	Queensland	2021	2021-09-05		cow		mastitis (clinical)						cow udder rh	milk		867	1606		330	419	459	533
2723	RA3258	no	no		Australia	Oceania	Queensland	2021	2021-09-08		cow		mastitis (clinical)						cow udder rh	milk		868	1606		330	419	459	588
2724	RA3259	no	no		Australia	Oceania	Queensland	2021	2021-09-05		cow		mastitis (clinical)						cow udder lf	milk		869	1668		413	488	535	589
2725	RA3260	no	no		Australia	Oceania	Queensland	2021	2021-10-18		cow		mastitis (clinical)						cow udder lf	milk		870	1606		330	419	459	588
2726	RA3261	no	no		Australia	Oceania	Queensland	2021	2021-10-20		cow		mastitis (clinical)						cow udder lh	milk		871	1606		330	419	459	533
2727	RA3262	no	no		Australia	Oceania	Queensland	2021	2021-10-21		cow		mastitis (clinical)						cow udder lh	milk		872	1671		414	489	536	590
2728	RA3263	no	no		Australia	Oceania	Queensland	2021	2021-11-02		cow		mastitis (clinical)						cow udder lf	milk		873	1672		415	490	537	591
2729	RA3264	no	no		Australia	Oceania	Queensland	2021	2021-11-01		cow		mastitis (clinical)						cow udder lf	milk		874	1606		330	419	459	588
2730	RA3266	no	no		Australia	Oceania	Queensland	2021	2021-11-07		cow		mastitis (clinical)						cow udder lf	milk		875	1633		390	462	506	592
2731	RA3268	no	no		Australia	Oceania	Queensland	2021	2021-12-08		cow		mastitis (clinical)						cow udder lf	milk		876	1675		349	491	538	593
2732	RA3269	no	no		Australia	Oceania	Queensland	2021	2021-12-10		cow		mastitis (clinical)						cow udder lh	milk		877	1807		375	492	539	594
2733	RA3270	no	no		Australia	Oceania	Queensland	2021	2021-12-10		cow		mastitis (clinical)						cow udder rh	milk		878	1675		349	491	538	593
2734	RA3271	no	no		Australia	Oceania	Queensland	2021	2021-12-10		cow		mastitis (clinical)						cow udder rh	milk		878; 879	1675		349	491	538	593
2735	RA3272	no	no		Australia	Oceania	Queensland	2021	2021-12-13		cow		mastitis (clinical)						cow udder rf	milk		880	1675		349	491	538	593
2736	RA3273	no	no		Australia	Oceania	Queensland	2021	2021-12-29		cow		mastitis (clinical)						cow udder lf	milk		881	1680		416	493	540	595
2737	RA3274	no	no		Australia	Oceania	Queensland	2021	2021-12-20		cow		mastitis (clinical)						cow udder lh	milk		882	1589		365	494	541	596
2738	RA3275	no	no		Australia	Oceania	New South Wales	2021	2021-12-24		cow		mastitis (clinical)						cow udder lf	milk		883	1808		417	495	542	597
2739	RA3277	no	no		Australia	Oceania	New South Wales	2021	2021-11-22		cow		mastitis (clinical)						cow udder lh	milk		884	1646		400	472	517	567
2740	RA3278	no	no		Australia	Oceania	New South Wales	2021	2021-11-29		cow		mastitis (clinical)						cow udder rf	milk		885	1684		340	496	543	598
2741	RA3279	no	no		Australia	Oceania	New South Wales	2021	2021-12-13		cow		mastitis (clinical)						cow udder lf	milk		886	1685		381	497	544	599
2742	RA3280	no	no		Australia	Oceania	Queensland	2022	2022-01-10		cow		mastitis (clinical)						cow udder rf	milk		887	1588		336	400	439	600
2743	RA3281	no	no		Australia	Oceania	Queensland	2021	2021-12-25		cow		mastitis (clinical)						cow udder lf	milk		888	1633		390	462	506	592
2744	RA3283	no	no		Australia	Oceania	Queensland	2022	2022-01-08		cow		mastitis (clinical)						cow udder rf	milk		889	1595		370	436	479	601
2745	RA3285	no	no		Australia	Oceania	Queensland	2021	2021-12-16		cow		mastitis (clinical)						cow udder lh	milk		890	1689		418	498	545	602
2746	RA3286	no	no		Australia	Oceania	Queensland	2022	2022-01-17		cow		mastitis (clinical)						cow udder lh	milk		891	1689		418	498	545	603
2747	RA3287	no	no		Australia	Oceania	Queensland	2021	2021-12-05		cow		mastitis (clinical)						cow udder rh	milk		892	1691		419	499	546	604
2748	RA3288	no	no		Australia	Oceania	Queensland	2021	2021-12-07		cow		mastitis (clinical)						cow udder rf	milk		893	1692		340	404	547	605
2749	RA3290	no	no		Australia	Oceania	Queensland	2021	2021-10-29		cow		mastitis (clinical)						cow udder lh	milk		894	1693		420	500	548	606
2750	RA3291	no	no		Australia	Oceania	Queensland	2021	2021-10-31		cow		mastitis (clinical)						cow udder rf	milk		895			393	465	510	607
2751	RA3292	no	no		Australia	Oceania	Queensland	2021	2021-10-31		cow		mastitis (clinical)						cow udder lf	milk		896	1694		421	501	549	608
2752	RA3293	no	no		Australia	Oceania	Queensland	2021	2021-11-09		cow		mastitis (clinical)						cow udder lh	milk		897	1693		420	500	548	606
2753	RA3294	no	no		Australia	Oceania	Queensland	2022	2022-02-24		cow		mastitis (clinical)						cow udder lf	milk		898	1582		360	426	467	510
2754	RA3296	no	no		Australia	Oceania	Queensland	2022	2022-02-08		cow		mastitis (clinical)						cow udder lh	milk		899	1697		374	440	550	609
2755	RA3297	no	no		Australia	Oceania	Queensland	2022	2022-01-29		cow		mastitis (clinical)						cow udder rf	milk		900	1698		422	502	551	610
2756	RA3298	no	no		Australia	Oceania	Queensland	2021	2021-12-28		cow		mastitis (clinical)						cow udder rh	milk		901	1809		423	503	552	611
2757	RA3299	no	no		Australia	Oceania	Queensland	2022	2022-01-10		cow		mastitis (clinical)						cow udder rh	milk		902	1700		375	504	553	612
2758	RA3300	no	no		Australia	Oceania	Queensland	2022	2022-03-23		cow		mastitis (clinical)						cow udder lf	milk		903	1701		424	505	554	613
2759	RA3301	no	no		Australia	Oceania	Queensland	2022	2022-03-31		cow		mastitis (clinical)						cow udder rh	milk		904	1635		360	426	508	614
2760	RA3302	no	no		Australia	Oceania	New South Wales	2021	2021-08-10		cow		mastitis (clinical)						cow udder lh	milk		905	1703		425	506	555	615
2761	RA3303	no	no		Australia	Oceania	Queensland	2021	2021-08-18		cow		mastitis (clinical)						cow udder lh	milk		906	1704		426	507	556	616
2762	RA3305	no	no		Australia	Oceania	Queensland	2021	2021-08-26		cow		mastitis (clinical)						cow udder rf	milk		907	1705		330	393	433	617
2763	RA3306	no	no		Australia	Oceania	Queensland	2022	2022-01-20		cow		mastitis (clinical)						udder	milk			1706
2764	RA3307	no	no		Australia	Oceania	Queensland	2022	2022-01-22		cow		mastitis (clinical)						udder	milk		908	1707		427	508	557	618
2765	RA3309	no	no		Australia	Oceania	Queensland	2022	2022-01-26		cow		mastitis (clinical)						udder	milk		909	1583		361	427	468	619
2766	RA3310	no	no		Australia	Oceania	Queensland	2022	2022-01-26		cow		mastitis (clinical)						udder	milk		910	1606		330	419	459	581
2767	RA3311	no	no		Australia	Oceania	Queensland	2022	2022-03-21		cow		mastitis (clinical)						cow udder lf	milk		911	1606		330	419	459	581
2768	RA3312	no	no		Australia	Oceania	New South Wales	2022	2022-02-14		cow		mastitis (clinical)						cow udder rh	milk		912	1810		355	509	558	620
2769	RA3313	no	no		Australia	Oceania	New South Wales	2022	2022-03-21		cow		mastitis (clinical)						cow udder lf	milk		913	1711		428	510	559	621
2770	RA3314	no	no		Australia	Oceania	New South Wales	2022	2022-03-22		cow		mastitis (clinical)						cow udder rf	milk		914	1712		429	511	560	622
2771	RA3316	no	no		Australia	Oceania	New South Wales	2022	2022-03-31		cow		mastitis (clinical)						cow udder lh	milk		915	1713		430	512	561	623
2772	RA3318	no	no		Australia	Oceania	New South Wales	2022	2022-04-14		cow		mastitis (clinical)						cow udder lf	milk		916	1714		335	398	562	624
2773	RA3319	no	no		Australia	Oceania	new South Wales	2022	2022-04-30		cow		mastitis (clinical)						cow udder lf	milk		917	1715		431	513	563	625
2774	RA3320	no	no		Australia	Oceania	New South Wales	2022	2022-04-20		cow		mastitis (clinical)						cow udder rh	milk		918	1716		340	514	564	626
2775	RA3321	no	no		Australia	Oceania	New South Wales	2022	2022-04-25		cow		mastitis (clinical)						cow udder lf	milk		919	1811		432	515	565	627
2776	RA3322	no	no		Australia	Oceania	New South Wales	2022	2022-04-26		cow		mastitis (clinical)						cow udder rf	milk		920	1718		336	516	566	628
2777	RA3323	no	no		Australia	Oceania	New South Wales	2021	2021-11-19		cow		mastitis (clinical)						udder	milk		921	1719		433	517	567	629
2778	RA3324	no	no		Australia	Oceania	Queensland	2022	2022-02-02		cow		mastitis (clinical)						cow udder lf	milk		922	1720		413	488	568	630
2779	RA3325	no	no		Australia	Oceania	Queensland	2022	2022-02-02		cow		mastitis (clinical)						cow udder lf	milk		923	1606		330	419	459	631
2780	RA3326	no	no		Australia	Oceania	Queensland	2022	2022-02-02		cow		mastitis (clinical)						cow udder rf	milk		924	1722		434	518	569	632
2781	RA3327	no	no		Australia	Oceania	Queensland	2022	2022-04-23		cow		mastitis (clinical)						cow udder lh	milk		925	1723		435	519	570	633
2782	RA3328	no	no		Australia	Oceania	New South Wales	2021	2021-10-16		cow		mastitis (clinical)						cow udder rh	milk		926	1724		436	520	571	634
2783	RA3329	no	no		Australia	Oceania	New South Wales	2021	2021-11-17		cow		mastitis (clinical)						cow udder lf	milk		927	1725		437	521	572	635
2784	RA3331	no	no		Australia	Oceania	New South Wales	2022	2022-02-17		cow		mastitis (clinical)						cow udder lh	milk		928	1726		371	522	573	636
2785	RA3334	no	no		Australia	Oceania	New South Wales	2022	2022-05-29		cow		mastitis (clinical)						cow udder lf	milk		929	1727		438	523	574	637
2786	RA3336	no	no		Australia	Oceania	New South Wales	2022	2022-05-29		cow		mastitis (clinical)						cow udder lh	milk		930	1728		439	524	575	638
2787	RA3337	no	no		Australia	Oceania	New South Wales	2022	2022-05-29		cow		mastitis (clinical)						cow udder lf	milk		931	1728		439	524	575	638
2788	RA3338	no	no		Australia	Oceania	New South Wales	2022	2022-05-07		cow		mastitis (clinical)						cow udder rh	milk		932	1812		440	525	576	639
2789	RA3339	no	no		Australia	Oceania	New South Wales	2022	2022-05-09		cow		mastitis (clinical)						cow udder rf	milk		933	1603		378	444	487	640
2790	RA3340	no	no		Australia	Oceania	Queensland	2022	2022-03-16		cow		mastitis (clinical)						cow udder rf	milk		934	1715		431	513	563	625
2791	RA3341	no	no		Australia	Oceania	Queensland	2022	2022-05-09		cow		mastitis (clinical)						cow udder rh	milk		834	1634		391	463	507	555
2792	RA3347	no	no		Australia	Oceania	Queensland	2022	2022-06-01		cow		mastitis (clinical)						cow udder rf	milk		904	1635		360	426	508	614
2793	RA3348	no	no		Australia	Oceania	Queensland	2022	2022-03-16		cow		mastitis (clinical)						cow udder rf	milk		904	1635		360	426	508	614
2794	RA3349	no	no		Australia	Oceania	Queensland	2022	2022-03-08		cow		mastitis (clinical)						cow udder rf	milk		935	1736		441	526	577	641
2795	RA3351	no	no		Australia	Oceania	Queensland	2022	2022-02-23		cow		mastitis (clinical)						cow udder lh	milk		936	1737		442	527	578	642
2796	S. uberis MCC2	no	no		Belgium	Europe	Flanders	2020	2020-04-21	1	cow		mastitis (clinical)	1					udder	milk		937	1883		443	528	579	643

## Sheet: Suppl. Table 2
Suppl. Table 2. This table denotes alterations to core genes in the cgMLST scheme to improve the robustness of the final scheme. This table also denotes core genes that were excluded from the scheme as described in the materials and methods section.
Gene/ locus tag	Start position in NC_012004.1	Sequence length (bp)	Notes	Removed from cgMLST scheme
SUB_RS00390	67208	2649	unusual start (ATA) - fixed by starting at position 4 (conserved ATG).	no
SUB_RS01720	321088	705	unusual start (ATA) - fixed by starting at position 4 (conserved ATG).	no
SUB_RS01735	324340	741	no stop codon - annotation indicates this is likely a gene remnant - removing from cgMLST.	yes
SUB_RS01755	327598	189	conserved ribosomal protein gene - not unexpected to have minimal diversity.	no
SUB_RS01820	341709	1227	unusual start (ATA) - fixed by starting 3bp earlier (conserved GTG).	no
SUB_RS01930	361487	721	exemplar allele has internal stop codons - removing from cgMLST.	yes
SUB_RS02730	498441	318	unusual start (ATC) - fixed by starting at position 4 (conserved ATG).	no
SUB_RS03315	615062	570	unusual start (ATT) - fixed by starting at position 10 (conserved ATG).	no
SUB_RS03665	695747	1353	unusual start (ATA) - fixed by starting at position 4 (conserved GTG).	no
SUB_RS04405	850192	597	unusual start (ATA) - fixed by starting 3bp earlier (conserved TTG).	no
SUB_RS04730	917526	1578	unusual start (ATT) - allow ATT start.	no
SUB_RS05135	998838	1455	unusual start (ATC) - fixed by starting 3bp earlier (conserved ATG).	no
SUB_RS05795	1131743	3435	original start is not conserved (ATG) - fixed by starting at position 4 (conserved GTG).	no
SUB_RS06295	1247016	2073	unusual start (ATC) - allow ATC start.	no
SUB_RS06330	1253496	1860	unusual start (ATT) - allow ATT start.	no
SUB_RS07620	1511911	339	no start codon - annotation indicates this is likely a gene remnant - removing from cgMLST.	yes
SUB_RS08260	1638404	135	conserved ribosomal protein gene - not unexpected to have minimal diversity.	no
SUB_RS08995	1800427	600	unusual start (ATC) - fixed by starting at position 13 (conserved ATG).	no
SUB_RS09635	325075	111	no start codon - very short (111bp) - removing from cgMLST.	yes
SUB_RS09710	449298	381	unusual start (ATT) - allow ATT start. About 3% isolates have internal stop codons - removing from cgMLST.	yes
SUB_RS00640	97054	318	internal stop codon in ~40% isolates - removing from cgMLST.	yes
SUB_RS01165	208306	564	internal stop codon in ~10% isolates - removing from cgMLST.	yes
SUB_RS01395	256046	594	internal stop codon in ~60% isolates - removing from cgMLST.	yes
SUB_RS01620	301593	1458	internal stop codon in ~3.5% isolates - removing from cgMLST.	yes
SUB_RS03015	552580	1650	same as SUB_RS08105 - removing both from cgMLST due to paralogous hits.	yes
SUB_RS03595	682294	450	alleles with different motifs around start codon - may lead to problems later - removing from cgMLST.	yes
SUB_RS03945	754248	723	internal stop codon in ~3.4% isolates - removing from cgMLST.	no
SUB_RS04205	811788	830	internal stop codon in ~4.8% isolates - removing from cgMLST.	yes
SUB_RS04245	821672	612	internal stop codon in ~12% isolates - removing from cgMLST.	yes
SUB_RS04685	908856	444	start codon is not conserved - reassign from position 7 (conserved ATG).	no
SUB_RS05145	1000832	378	internal stop codon in ~2.5% isolates - removing from cgMLST.	yes
SUB_RS05415	1049299	840	internal stop codon in ~2.7% isolates - removing from cgMLST.	yes
SUB_RS05900	1154263	330	internal stop codon in ~24% isolates - removing from cgMLST.	yes
SUB_RS06005	1178308	801	internal stop codon in ~21% isolates - removing from cgMLST.	yes
SUB_RS07035	1397194	339	internal stop codon in ~13% isolates - removing from cgMLST.	yes
SUB_RS07260	1446027	1404	same as SUB_RS04065 - removing both from cgMLST due to paralogous hits.	yes
SUB_RS07865	1564156	909	internal stop codon in ~5.6% isolates - removing from cgMLST.	yes
SUB_RS08865	1771381	510	internal stop codon in ~26% isolates - removing from cgMLST.	yes
SUB_RS09325	1042118	552	missing stop codon in ~65% isolates - removing from cgMLST.	yes
SUB_RS09730	1039946	228	stop codon in about 180bp further downstream in some isolates - removing from cgMLST.	yes
SUB_RS09750	1651887	483	no stop codon in some isolates - removing from cgMLST.	yes
SUB_RS04065	778900	1407	same as SUB_RS07260 - removing both from cgMLST due to paralogous hits.	yes
SUB_RS08105	1605358	1659	same as SUB_RS03015 - removing both from cgMLST due to paralogous hits.	yes
SUB_RS03185	588444	1102	internal stop codon - removing from cgMLST.	yes
